# Supplementary material for: Study on automatic lithology identification method while drilling based on acoustic pressure-rock physics parameters mapping
Source: PLoS One. 2025 Nov 7;20(11):e0330037. doi: 10.1371/journal.pone.0330037 (PMC12594408; doi:10.1371/journal.pone.0330037)
Supplement: S1 Data — (ZIP) [file pone.0330037.s001.zip]

Archive with 3 entries (2 files):
- S_Data/
- S_Data/S1_Data.xlsx
- S_Data/S2_Data.xlsx
