# Supplementary material for: Study on automatic lithology identification method while drilling based on acoustic pressure-rock physics parameters mapping
Source: PLoS One. 2025 Nov 7;20(11):e0330037. doi: 10.1371/journal.pone.0330037 (PMC12594408; doi:10.1371/journal.pone.0330037)
Supplement: S1 Data — (ZIP) [file pone.0330037.s001.zip › S_Data/S1_Data.xlsx]

## Sheet: Sheet1
time(s)	sound pressure(Pa)
0	-0.208
0.001	-0.086
0.002	0.222
0.003	0.368
0.004	0.177
0.005	-0.134
0.006	-0.191
0.007	0.15
0.008	-0.182
0.009	-0.076
0.01	-0.753
0.011	0.256
0.012	0.423
0.013	-0.413
0.014	0.073
0.015	-0.349
0.016	0.446
0.017	0.489
0.018	-0.225
0.019	-0.466
0.02	0.344
0.021	0.528
0.022	-0.053
0.023	-0.19
0.024	-0.116
0.025	0.148
0.026	-0.248
0.027	-0.424
0.028	-0.922
0.029	-0.001
0.03	0.148
0.031	-0.797
0.032	-0.469
0.033	-0.119
0.034	0.001
0.035	0.553
0.036	0.078
0.037	-0.379
0.038	0.833
0.039	0.308
0.04	0.38
0.041	0.166
0.042	0.089
0.043	0.649
0.044	-0.195
0.045	-0.548
0.046	-0.514
0.047	0.272
0.048	0.011
0.049	-0.597
0.05	-0.881
0.051	-0.233
0.052	-0.039
0.053	-0.363
0.054	-0.042
0.055	-0.232
0.056	0.788
0.057	0.563
0.058	-0.217
0.059	0.116
0.06	0.454
0.061	0.587
0.062	0.23
0.063	-0.575
0.064	-0.375
0.065	0.383
0.066	-0.047
0.067	-0.827
0.068	-0.722
0.069	0.044
0.07	-0.217
0.071	0.233
0.072	-0.79
0.073	-0.345
0.074	1.189
0.075	-0.496
0.076	-0.049
0.077	0.236
0.078	0.185
0.079	0.537
0.08	-0.064
0.081	-0.333
0.082	0.044
0.083	0.302
0.084	0.252
0.085	-0.329
0.086	-0.61
0.087	0.374
0.088	-0.595
0.089	-0.483
0.09	-0.439
0.091	-0.279
0.092	0.718
0.093	-0.085
0.094	-0.073
0.095	-0.144
0.096	0.459
0.097	0.542
0.098	-0.294
0.099	-0.262
0.1	0.305
0.101	0.274
0.102	0.384
0.103	-0.25
0.104	-0.624
0.105	0.793
0.106	-0.139
0.107	-0.647
0.108	-0.341
0.109	-0.289
0.11	-0.009
0.111	-0.047
0.112	-0.383
0.113	-0.443
0.114	0.217
0.115	0.175
0.116	0.028
0.117	-0.273
0.118	0.452
0.119	0.398
0.12	0.248
0.121	-0.054
0.122	-0.209
0.123	0.929
0.124	0.089
0.125	-0.277
0.126	-0.404
0.127	-0.105
0.128	0.379
0.129	0.067
0.13	-0.341
0.131	-0.089
0.132	0.379
0.133	-0.288
0.134	-0.468
0.135	-0.432
0.136	0.692
0.137	0.503
0.138	-0.189
0.139	-0.282
0.14	-0.159
0.141	0.911
0.142	0.102
0.143	-0.367
0.144	0.088
0.145	0.377
0.146	0.333
0.147	-0.181
0.148	-0.781
0.149	-0.247
0.15	0.214
0.151	-0.236
0.152	-0.361
0.153	-0.401
0.154	0.36
0.155	0.321
0.156	-0.23
0.157	-0.247
0.158	0.413
0.159	0.319
0.16	0.082
0.161	-0.118
0.162	-0.257
0.163	0.459
0.164	0.118
0.165	-0.221
0.166	-0.801
0.167	0.376
0.168	0.396
0.169	-0.641
0.17	-0.148
0.171	-0.699
0.172	0.059
0.173	0.309
0.174	-0.4
0.175	-0.614
0.176	0.235
0.177	0.663
0.178	-0.124
0.179	-0.293
0.18	-0.136
0.181	0.562
0.182	0.507
0.183	-0.073
0.184	-0.325
0.185	0.084
0.186	0.306
0.187	-0.02
0.188	-0.302
0.189	-0.053
0.19	0.323
0.191	-0.01
0.192	-0.642
0.193	-1.014
0.194	0.109
0.195	0.406
0.196	-0.289
0.197	-0.56
0.198	-0.013
0.199	0.293
0.2	-0.103
0.201	-0.129
0.202	-0.215
0.203	0.598
0.204	0.558
0.205	-0.081
0.206	-0.351
0.207	-0.063
0.208	0.126
0.209	-0.16
0.21	-0.435
0.211	-0.588
0.212	0.107
0.213	-0.074
0.214	-0.289
0.215	-0.652
0.216	0.085
0.217	1.047
0.218	0.258
0.219	-0.444
0.22	0.054
0.221	0.864
0.222	0.267
0.223	0.139
0.224	-0.35
0.225	0.052
0.226	0.566
0.227	-0.366
0.228	-0.517
0.229	-0.176
0.23	-0.002
0.231	-0.306
0.232	-0.13
0.233	-0.466
0.234	-0.073
0.235	0.211
0.236	-0.374
0.237	-0.267
0.238	0.154
0.239	0.324
0.24	0.019
0.241	-0.034
0.242	-0.598
0.243	0.093
0.244	0.44
0.245	-0.181
0.246	-0.499
0.247	-0.217
0.248	0.543
0.249	0.064
0.25	-0.362
0.251	-0.431
0.252	0.095
0.253	0.274
0.254	0.107
0.255	-0.35
0.256	0.009
0.257	0.254
0.258	-0.266
0.259	-0.196
0.26	-0.549
0.261	0.461
0.262	0.445
0.263	-0.525
0.264	-0.566
0.265	-0.092
0.266	0.066
0.267	-0.274
0.268	-0.198
0.269	-0.29
0.27	0.158
0.271	0.27
0.272	0.224
0.273	-0.312
0.274	0.195
0.275	0.762
0.276	-0.119
0.277	-0.171
0.278	-0.056
0.279	0.461
0.28	0.164
0.281	-0.446
0.282	-0.488
0.283	-0.242
0.284	0.203
0.285	-0.067
0.286	-0.627
0.287	-0.384
0.288	0.309
0.289	0.057
0.29	-0.293
0.291	-0.315
0.292	0.163
0.293	0.506
0.294	0.077
0.295	-0.76
0.296	0.087
0.297	0.805
0.298	0.119
0.299	0.413
0.3	-0.183
0.301	0.329
0.302	0.849
0.303	-0.179
0.304	-0.391
0.305	0.054
0.306	0.257
0.307	-0.211
0.308	-0.619
0.309	-0.724
0.31	-0.014
0.311	-0.086
0.312	-0.51
0.313	-0.601
0.314	-0.212
0.315	0.12
0.316	-0.001
0.317	-0.335
0.318	-0.416
0.319	0.723
0.32	0.259
0.321	-0.075
0.322	-0.015
0.323	0.366
0.324	0.863
0.325	-0.229
0.326	-0.719
0.327	-0.326
0.328	0.429
0.329	-0.008
0.33	-0.423
0.331	-0.217
0.332	0.371
0.333	0.461
0.334	0.027
0.335	-0.096
0.336	-0.482
0.337	0.429
0.338	0.59
0.339	-0.068
0.34	-0.352
0.341	-0.132
0.342	-0.041
0.343	-0.271
0.344	-0.577
0.345	-0.609
0.346	0.045
0.347	-0.228
0.348	-0.297
0.349	-0.862
0.35	-0.34
0.351	0.498
0.352	0.067
0.353	-0.031
0.354	0.165
0.355	0.734
0.356	0.402
0.357	0.055
0.358	-0.05
0.359	0.605
0.36	0.648
0.361	-0.047
0.362	-0.449
0.363	-0.285
0.364	0.252
0.365	-0.138
0.366	-0.502
0.367	-0.554
0.368	0.41
0.369	0.224
0.37	-0.217
0.371	-0.383
0.372	-0.241
0.373	0.551
0.374	0.069
0.375	-0.302
0.376	-0.325
0.377	0.553
0.378	0.335
0.379	-0.582
0.38	-0.463
0.381	0.084
0.382	0.14
0.383	-0.175
0.384	-0.565
0.385	-0.579
0.386	0.744
0.387	0.189
0.388	-0.508
0.389	-0.257
0.39	0.229
0.391	0.257
0.392	0.107
0.393	0.37
0.394	0.187
0.395	0.636
0.396	0.075
0.397	-0.199
0.398	-0.293
0.399	0.391
0.4	0.55
0.401	-0.478
0.402	-0.436
0.403	-0.511
0.404	-0.192
0.405	-0.297
0.406	-0.379
0.407	-0.691
0.408	0.174
0.409	0.557
0.41	-0.412
0.411	-0.381
0.412	-0.365
0.413	0.408
0.414	0.386
0.415	-0.21
0.416	-0.123
0.417	0.508
0.418	0.479
0.419	-0.095
0.42	-0.086
0.421	0.267
0.422	0.385
0.423	0.288
0.424	0.014
0.425	-0.514
0.426	0.163
0.427	0.065
0.428	-0.367
0.429	-0.395
0.43	0.105
0.431	0.17
0.432	-0.063
0.433	0.024
0.434	-0.531
0.435	0.396
0.436	0.363
0.437	0.192
0.438	-0.19
0.439	-0.13
0.44	0.537
0.441	-0.292
0.442	-0.221
0.443	-0.282
0.444	-0.028
0.445	0.14
0.446	-0.459
0.447	-1.019
0.448	-0.064
0.449	0.492
0.45	-0.146
0.451	-0.209
0.452	0.068
0.453	0.929
0.454	0.348
0.455	0.063
0.456	-0.109
0.457	0.452
0.458	0.725
0.459	-0.271
0.46	-0.155
0.461	-0.308
0.462	0.136
0.463	0.055
0.464	-0.499
0.465	-0.485
0.466	0.069
0.467	0.177
0.468	-0.111
0.469	-0.413
0.47	0.003
0.471	0.63
0.472	0.018
0.473	-0.262
0.474	-0.502
0.475	0.495
0.476	0.675
0.477	-0.048
0.478	-0.219
0.479	0.382
0.48	0.58
0.481	-0.04
0.482	0.36
0.483	-0.269
0.484	0.066
0.485	0.602
0.486	-0.197
0.487	-0.811
0.488	-0.188
0.489	0.369
0.49	0.098
0.491	-0.367
0.492	-0.448
0.493	0.475
0.494	0.082
0.495	-0.486
0.496	-0.654
0.497	0.317
0.498	0.322
0.499	-0.303
0.5	-0.101
0.501	-0.313
0.502	0.442
0.503	0.118
0.504	-0.113
0.505	-0.441
0.506	0.474
0.507	0.958
0.508	-0.654
0.509	-0.081
0.51	0.393
0.511	0.502
0.512	0.563
0.513	0.079
0.514	-0.282
0.515	0.475
0.516	0.157
0.517	-0.192
0.518	0.068
0.519	-0.495
0.52	0.434
0.521	-0.229
0.522	-0.234
0.523	-0.618
0.524	-0.54
0.525	0.35
0.526	-0.418
0.527	-0.3
0.528	-0.42
0.529	0.431
0.53	-0.039
0.531	-0.008
0.532	-0.028
0.533	0.202
0.534	0.93
0.535	0.101
0.536	-0.032
0.537	-0.054
0.538	0.815
0.539	0.25
0.54	0.003
0.541	-0.007
0.542	0.182
0.543	0.571
0.544	-0.42
0.545	-0.878
0.546	-0.207
0.547	0.508
0.548	-0.443
0.549	-0.622
0.55	-0.17
0.551	0.321
0.552	0.082
0.553	-0.278
0.554	-0.133
0.555	0.373
0.556	0.555
0.557	-0.015
0.558	-0.212
0.559	-0.236
0.56	0.597
0.561	0.204
0.562	-0.22
0.563	-0.16
0.564	0.158
0.565	0.124
0.566	-0.069
0.567	0.261
0.568	0.021
0.569	0.713
0.57	0.074
0.571	-0.509
0.572	-0.424
0.573	-0.234
0.574	0.443
0.575	-0.2
0.576	-0.694
0.577	-0.318
0.578	0.133
0.579	-0.233
0.58	-0.404
0.581	-0.354
0.582	-0.156
0.583	0.326
0.584	-0.039
0.585	-0.268
0.586	-0.028
0.587	0.093
0.588	0.196
0.589	-0.432
0.59	-0.287
0.591	0.5
0.592	0.108
0.593	0.281
0.594	-0.51
0.595	-0.157
0.596	0.51
0.597	-0.4
0.598	0.389
0.599	0.022
0.6	0.308
0.601	0.307
0.602	-0.409
0.603	-0.349
0.604	-0.313
0.605	0.703
0.606	-0.276
0.607	-0.94
0.608	-0.365
0.609	-0.069
0.61	-0.023
0.611	-0.436
0.612	-0.477
0.613	0.057
0.614	0.557
0.615	0.09
0.616	-0.571
0.617	-0.214
0.618	0.643
0.619	0.323
0.62	-0.444
0.621	-0.328
0.622	0.384
0.623	0.119
0.624	-0.001
0.625	-0.256
0.626	-0.433
0.627	0.447
0.628	0.461
0.629	0.1
0.63	-0.201
0.631	0.482
0.632	0.378
0.633	0.131
0.634	-0.188
0.635	-0.461
0.636	0.71
0.637	0.393
0.638	-0.458
0.639	-0.742
0.64	-0.193
0.641	-0.001
0.642	-0.234
0.643	-0.607
0.644	-0.124
0.645	0.741
0.646	-0.167
0.647	-0.847
0.648	-0.613
0.649	0.373
0.65	0.402
0.651	-0.012
0.652	-0.205
0.653	0.231
0.654	0.486
0.655	-0.254
0.656	-0.353
0.657	-0.052
0.658	0.463
0.659	-0.041
0.66	-0.146
0.661	-0.482
0.662	-0.115
0.663	0.659
0.664	-0.36
0.665	-0.081
0.666	-0.253
0.667	-0.012
0.668	0.553
0.669	-0.568
0.67	-0.345
0.671	0.102
0.672	0.185
0.673	0.251
0.674	-0.609
0.675	0.008
0.676	0.494
0.677	-0.344
0.678	-0.267
0.679	-0.746
0.68	-0.148
0.681	0.497
0.682	-0.07
0.683	-0.16
0.684	-0.226
0.685	0.182
0.686	0.011
0.687	0.143
0.688	0.006
0.689	0.415
0.69	0.743
0.691	-0.089
0.692	-0.278
0.693	0.005
0.694	0.987
0.695	0.323
0.696	-0.545
0.697	-0.083
0.698	0.181
0.699	-0.071
0.7	-0.162
0.701	-0.655
0.702	-0.491
0.703	0.434
0.704	-0.238
0.705	-0.737
0.706	-0.583
0.707	0.368
0.708	0.539
0.709	-0.142
0.71	-0.327
0.711	0.126
0.712	0.307
0.713	0.065
0.714	0.107
0.715	0.01
0.716	0.83
0.717	0.205
0.718	-0.363
0.719	-0.302
0.72	0.063
0.721	0.523
0.722	-0.022
0.723	-0.469
0.724	-0.744
0.725	0.455
0.726	0.018
0.727	-0.617
0.728	-0.37
0.729	-0.011
0.73	0.309
0.731	-0.307
0.732	-0.287
0.733	-0.341
0.734	0.373
0.735	0.011
0.736	-0.629
0.737	-0.233
0.738	-0.183
0.739	0.167
0.74	0.211
0.741	-0.559
0.742	-0.53
0.743	0.459
0.744	0.255
0.745	0.169
0.746	0.031
0.747	-0.136
0.748	0.43
0.749	0.144
0.75	-0.378
0.751	0.229
0.752	0.412
0.753	-0.35
0.754	-0.592
0.755	-0.675
0.756	0.268
0.757	0.357
0.758	-0.695
0.759	-0.425
0.76	-0.221
0.761	0.217
0.762	0.201
0.763	-0.317
0.764	-0.171
0.765	0.292
0.766	0.538
0.767	-0.19
0.768	-0.484
0.769	0.217
0.77	0.56
0.771	0.032
0.772	-0.186
0.773	-0.156
0.774	0.206
0.775	0.053
0.776	-0.71
0.777	-0.097
0.778	0.428
0.779	0.218
0.78	-0.395
0.781	-0.802
0.782	-0.184
0.783	0.221
0.784	0.253
0.785	-0.356
0.786	-0.684
0.787	0.208
0.788	0.142
0.789	0.223
0.79	-0.07
0.791	-0.433
0.792	0.55
0.793	0.399
0.794	-0.161
0.795	-0.41
0.796	-0.288
0.797	0.249
0.798	0.084
0.799	-0.514
0.8	0.063
0.801	0.017
0.802	-0.161
0.803	0.008
0.804	-0.512
0.805	0.455
0.806	0.558
0.807	0.141
0.808	-0.35
0.809	-0.365
0.81	0.188
0.811	0.182
0.812	-0.28
0.813	-0.579
0.814	0.549
0.815	-0.133
0.816	-0.502
0.817	-0.933
0.818	-0.528
0.819	0.512
0.82	-0.312
0.821	-0.281
0.822	-0.273
0.823	0.575
0.824	0.257
0.825	-0.409
0.826	-0.308
0.827	0.338
0.828	0.799
0.829	0.071
0.83	0.242
0.831	-0.168
0.832	0.115
0.833	0.228
0.834	-0.034
0.835	-0.274
0.836	0.042
0.837	0.611
0.838	-0.247
0.839	-0.342
0.84	-0.252
0.841	0.24
0.842	0.321
0.843	-0.076
0.844	-0.45
0.845	0.013
0.846	0.498
0.847	-0.126
0.848	-0.129
0.849	-0.008
0.85	0.207
0.851	0.305
0.852	-0.218
0.853	-0.771
0.854	0.508
0.855	0.355
0.856	-0.388
0.857	-0.557
0.858	-0.584
0.859	0.704
0.86	0.147
0.861	-0.123
0.862	-0.204
0.863	0.411
0.864	0.861
0.865	0.071
0.866	-0.019
0.867	0.306
0.868	0.626
0.869	-0.026
0.87	-0.403
0.871	-0.19
0.872	0.683
0.873	0.039
0.874	-0.586
0.875	-0.199
0.876	-0.152
0.877	0.46
0.878	-0.232
0.879	-0.856
0.88	-0.061
0.881	0.171
0.882	0.061
0.883	0.169
0.884	-0.624
0.885	0.068
0.886	0.394
0.887	-0.459
0.888	0.109
0.889	-0.084
0.89	0.149
0.891	0.548
0.892	0.295
0.893	-0.188
0.894	0.154
0.895	0.644
0.896	-0.069
0.897	-0.148
0.898	-0.171
0.899	0.47
0.9	0.266
0.901	-0.461
0.902	-0.291
0.903	0.206
0.904	0.529
0.905	-0.371
0.906	-0.566
0.907	-0.283
0.908	0.023
0.909	0.401
0.91	-0.267
0.911	-0.693
0.912	0.406
0.913	0.104
0.914	-0.384
0.915	-0.105
0.916	-0.073
0.917	0.394
0.918	-0.007
0.919	-0.34
0.92	-0.245
0.921	0.637
0.922	0.736
0.923	0.146
0.924	-0.294
0.925	0.149
0.926	0.716
0.927	0.006
0.928	-0.141
0.929	-0.264
0.93	0.399
0.931	0.108
0.932	-0.487
0.933	-0.496
0.934	-0.037
0.935	0.369
0.936	-0.376
0.937	-0.612
0.938	-0.692
0.939	0.07
0.94	-0.14
0.941	-0.298
0.942	-0.346
0.943	-0.265
0.944	0.252
0.945	-0.19
0.946	-0.096
0.947	-0.027
0.948	0.501
0.949	0.457
0.95	0.286
0.951	-0.02
0.952	0.089
0.953	0.719
0.954	0.509
0.955	-0.129
0.956	-0.166
0.957	0.726
0.958	0.102
0.959	-0.28
0.96	-0.608
0.961	-0.095
0.962	0.28
0.963	-0.344
0.964	-0.423
0.965	-0.621
0.966	-0.054
0.967	-0.292
0.968	-0.613
0.969	-0.602
0.97	0.335
0.971	0.362
0.972	0.033
0.973	-0.1
0.974	-0.127
0.975	0.818
0.976	0.173
0.977	0.093
0.978	0.182
0.979	0.684
0.98	0.519
0.981	-0.359
0.982	-0.43
0.983	-0.033
0.984	0.539
0.985	0.066
0.986	-0.479
0.987	-0.503
0.988	0.428
0.989	-0.135
0.99	-0.496
0.991	-0.195
0.992	-0.055
0.993	0.576
0.994	0.067
0.995	-0.569
0.996	-0.352
0.997	0.372
0.998	-0.13
0.999	-0.281
1	-0.415
1.001	0.04
1.002	0.503
1.003	-0.192
1.004	-0.284
1.005	-0.514
1.006	0.4
1.007	0.572
1.008	-0.323
1.009	-0.332
1.01	0.484
1.011	0.469
1.012	-0.033
1.013	-0.335
1.014	-0.235
1.015	0.705
1.016	-0.021
1.017	-0.45
1.018	-0.171
1.019	-0.119
1.02	0.02
1.021	-0.386
1.022	-0.512
1.023	0.262
1.024	0.015
1.025	-0.519
1.026	-0.144
1.027	-0.557
1.028	0.224
1.029	0.679
1.03	-0.171
1.031	-0.278
1.032	0.384
1.033	0.322
1.034	0.156
1.035	0.198
1.036	-0.281
1.037	0.332
1.038	0.001
1.039	-0.237
1.04	-0.172
1.041	0.02
1.042	0.328
1.043	-0.271
1.044	-0.423
1.045	-0.282
1.046	0.377
1.047	0.094
1.048	-0.05
1.049	-0.474
1.05	-0.076
1.051	0.734
1.052	-0.029
1.053	-0.331
1.054	-0.42
1.055	0.737
1.056	0.499
1.057	-0.465
1.058	-0.54
1.059	-0.16
1.06	0.694
1.061	0.056
1.062	-0.641
1.063	-0.25
1.064	0.43
1.065	0.047
1.066	-0.362
1.067	-0.476
1.068	0.031
1.069	0.526
1.07	-0.013
1.071	-0.508
1.072	-0.122
1.073	0.509
1.074	-0.133
1.075	-0.311
1.076	-0.082
1.077	0.392
1.078	0.197
1.079	-0.346
1.08	-0.466
1.081	-0.151
1.082	0.662
1.083	-0.148
1.084	-0.129
1.085	0.174
1.086	-0.17
1.087	0.21
1.088	-0.172
1.089	-0.61
1.09	0.154
1.091	0.206
1.092	-0.151
1.093	-0.146
1.094	-0.304
1.095	0.245
1.096	0.06
1.097	0.012
1.098	0.061
1.099	0.204
1.1	0.486
1.101	0.109
1.102	-0.19
1.103	-0.275
1.104	0.451
1.105	0.51
1.106	-0.038
1.107	-0.776
1.108	-0.003
1.109	0.516
1.11	-0.297
1.111	-0.292
1.112	-0.218
1.113	0.117
1.114	-0.105
1.115	-0.209
1.116	-0.343
1.117	-0.035
1.118	0.147
1.119	-0.124
1.12	-0.163
1.121	-0.202
1.122	0.309
1.123	0.31
1.124	-0.235
1.125	-0.397
1.126	0.395
1.127	0.24
1.128	-0.056
1.129	-0.288
1.13	-0.101
1.131	0.612
1.132	0.066
1.133	-0.19
1.134	-0.237
1.135	0.2
1.136	0.168
1.137	0.067
1.138	-0.371
1.139	-0.321
1.14	0.288
1.141	-0.164
1.142	-0.345
1.143	-0.59
1.144	0.352
1.145	0.266
1.146	-0.334
1.147	-0.574
1.148	0.091
1.149	0.518
1.15	-0.439
1.151	0.07
1.152	-0.462
1.153	0.061
1.154	0.398
1.155	-0.465
1.156	-0.504
1.157	0.149
1.158	0.59
1.159	-0.027
1.16	0.034
1.161	-0.325
1.162	0.3
1.163	0.333
1.164	-0.264
1.165	-0.233
1.166	0.136
1.167	0.549
1.168	-0.421
1.169	-0.282
1.17	-0.259
1.171	-0.198
1.172	-0.116
1.173	-0.239
1.174	-0.12
1.175	-0.395
1.176	0.532
1.177	0.213
1.178	-0.593
1.179	-0.155
1.18	0.499
1.181	0.385
1.182	-0.423
1.183	0.279
1.184	0.332
1.185	0.276
1.186	0.161
1.187	-0.446
1.188	0.342
1.189	0.127
1.19	0.339
1.191	-0.485
1.192	-0.618
1.193	0.677
1.194	-0.135
1.195	0.288
1.196	-0.197
1.197	-0.376
1.198	0.13
1.199	-0.1
1.2	-0.327
1.201	-0.447
1.202	0.478
1.203	0.194
1.204	0.116
1.205	-0.325
1.206	-0.012
1.207	0.491
1.208	0.083
1.209	0.053
1.21	-0.643
1.211	0.611
1.212	0.594
1.213	-0.549
1.214	-0.126
1.215	0.056
1.216	0.47
1.217	0.218
1.218	-0.562
1.219	-0.088
1.22	0.695
1.221	-0.044
1.222	-0.383
1.223	-0.162
1.224	-0.221
1.225	0.283
1.226	0.198
1.227	-0.967
1.228	-0.201
1.229	0.492
1.23	-0.032
1.231	-0.268
1.232	-0.613
1.233	0.679
1.234	0.174
1.235	0.208
1.236	-0.076
1.237	-0.225
1.238	0.973
1.239	0.099
1.24	0.189
1.241	-0.156
1.242	0.582
1.243	0.294
1.244	-0.213
1.245	-0.164
1.246	-0.061
1.247	0.315
1.248	-0.649
1.249	-0.127
1.25	-0.568
1.251	0.128
1.252	0.28
1.253	-0.347
1.254	-0.029
1.255	-0.154
1.256	0.515
1.257	-0.021
1.258	-0.414
1.259	0.006
1.26	0.574
1.261	0.065
1.262	-0.167
1.263	-0.222
1.264	-0.123
1.265	0.492
1.266	0.011
1.267	-0.264
1.268	-0.492
1.269	0.635
1.27	0.405
1.271	-0.207
1.272	-0.105
1.273	-0.002
1.274	0.638
1.275	0.007
1.276	-0.36
1.277	-0.453
1.278	0.596
1.279	0.196
1.28	-0.091
1.281	0.19
1.282	0.048
1.283	0.604
1.284	-0.127
1.285	-0.278
1.286	-0.254
1.287	0.407
1.288	0.349
1.289	-0.275
1.29	-0.472
1.291	0.567
1.292	0.171
1.293	-0.809
1.294	-0.297
1.295	-0.355
1.296	0.742
1.297	-0.281
1.298	-0.134
1.299	-0.586
1.3	-0.189
1.301	0.761
1.302	-0.468
1.303	0.16
1.304	-0.07
1.305	0.509
1.306	0.171
1.307	0.148
1.308	-0.226
1.309	0.055
1.31	0.682
1.311	-0.151
1.312	-0.029
1.313	-0.288
1.314	0.552
1.315	0.278
1.316	-0.17
1.317	0.007
1.318	0.69
1.319	0.432
1.32	-0.614
1.321	-0.438
1.322	-0.164
1.323	0.28
1.324	-0.101
1.325	-0.797
1.326	-0.682
1.327	0.314
1.328	0.042
1.329	-0.587
1.33	-0.61
1.331	0.22
1.332	0.361
1.333	-0.054
1.334	-0.024
1.335	-0.312
1.336	0.593
1.337	0.257
1.338	-0.133
1.339	-0.067
1.34	0.4
1.341	0.65
1.342	-0.374
1.343	-0.323
1.344	0.069
1.345	0.215
1.346	-0.103
1.347	-0.133
1.348	-0.129
1.349	-0.06
1.35	-0.068
1.351	-0.387
1.352	-0.271
1.353	0.115
1.354	0.202
1.355	-0.398
1.356	-0.563
1.357	-0.772
1.358	-0.12
1.359	0.542
1.36	-0.2
1.361	-0.214
1.362	0.149
1.363	-0.006
1.364	0.092
1.365	0.249
1.366	-0.007
1.367	0.282
1.368	0.463
1.369	-0.1
1.37	-0.416
1.371	0.161
1.372	0.487
1.373	0.172
1.374	-0.649
1.375	-0.662
1.376	0.553
1.377	-0.226
1.378	-0.601
1.379	-0.427
1.38	-0.092
1.381	0.442
1.382	-0.147
1.383	-0.261
1.384	-0.287
1.385	0.599
1.386	0.372
1.387	-0.28
1.388	0.253
1.389	0.622
1.39	0.472
1.391	0.107
1.392	-0.317
1.393	-0.232
1.394	0.623
1.395	-0.098
1.396	-0.4
1.397	-0.272
1.398	-0.311
1.399	0.091
1.4	-0.363
1.401	-0.62
1.402	-0.048
1.403	-0.306
1.404	-0.248
1.405	0.165
1.406	-0.479
1.407	0.548
1.408	0.411
1.409	-0.316
1.41	-0.211
1.411	-0.151
1.412	0.851
1.413	0.221
1.414	-0.583
1.415	-0.749
1.416	0.096
1.417	0.746
1.418	0.225
1.419	-0.322
1.42	-0.165
1.421	0.677
1.422	0.056
1.423	-0.18
1.424	0.165
1.425	0.281
1.426	0.406
1.427	-0.029
1.428	-1.135
1.429	-0.314
1.43	0.492
1.431	-0.443
1.432	-0.265
1.433	-0.32
1.434	0.044
1.435	-0.32
1.436	-0.733
1.437	-0.679
1.438	0.215
1.439	0.77
1.44	-0.302
1.441	-0.255
1.442	-0.126
1.443	0.542
1.444	0.288
1.445	-0.066
1.446	0.308
1.447	0.221
1.448	0.233
1.449	0.319
1.45	-0.412
1.451	-0.199
1.452	0.628
1.453	-0.171
1.454	-0.224
1.455	-0.522
1.456	-0.185
1.457	-0.092
1.458	-0.022
1.459	-0.373
1.46	-0.337
1.461	0.851
1.462	0.201
1.463	0.029
1.464	-0.393
1.465	0.363
1.466	0.448
1.467	-0.195
1.468	-0.421
1.469	-0.369
1.47	0.501
1.471	0.044
1.472	-0.122
1.473	-0.633
1.474	0.408
1.475	0.215
1.476	-0.892
1.477	-0.007
1.478	0.185
1.479	0.148
1.48	0.13
1.481	-0.258
1.482	-0.595
1.483	0.798
1.484	0.299
1.485	-0.291
1.486	0.355
1.487	-0.026
1.488	0.258
1.489	0.305
1.49	-0.532
1.491	-0.744
1.492	0.207
1.493	-0.541
1.494	-0.428
1.495	0.028
1.496	-0.267
1.497	0.715
1.498	0.183
1.499	-0.968
1.5	0.116
1.501	0.593
1.502	0.207
1.503	0.594
1.504	-0.499
1.505	0.266
1.506	0.681
1.507	-0.466
1.508	-0.376
1.509	-0.378
1.51	0.143
1.511	-0.114
1.512	-0.566
1.513	-0.62
1.514	-0.143
1.515	0.048
1.516	-0.023
1.517	-0.46
1.518	-0.275
1.519	0.503
1.52	0.138
1.521	0.384
1.522	-0.036
1.523	0.397
1.524	0.579
1.525	0.061
1.526	-0.172
1.527	-0.058
1.528	0.631
1.529	-0.327
1.53	-0.55
1.531	-0.446
1.532	-0.064
1.533	0.084
1.534	-0.309
1.535	-0.591
1.536	-0.462
1.537	0.351
1.538	0.293
1.539	-0.077
1.54	-0.141
1.541	0.635
1.542	0.581
1.543	-0.026
1.544	-0.35
1.545	0.332
1.546	0.426
1.547	-0.178
1.548	-0.132
1.549	-0.492
1.55	0.22
1.551	0.046
1.552	-0.699
1.553	-0.426
1.554	0.203
1.555	-0.18
1.556	-0.144
1.557	-0.065
1.558	-0.199
1.559	0.877
1.56	0.254
1.561	-0.091
1.562	-0.108
1.563	0.297
1.564	0.479
1.565	-0.13
1.566	-0.234
1.567	-0.152
1.568	0.362
1.569	0.071
1.57	-0.119
1.571	-0.589
1.572	0.021
1.573	0.388
1.574	-0.213
1.575	-0.491
1.576	-0.198
1.577	0.46
1.578	-0.191
1.579	-0.057
1.58	-0.366
1.581	0.082
1.582	0.642
1.583	-0.071
1.584	-0.129
1.585	0.024
1.586	0.344
1.587	0.006
1.588	-0.451
1.589	-0.089
1.59	0.596
1.591	0.202
1.592	-0.046
1.593	-0.107
1.594	0.228
1.595	0.15
1.596	0.375
1.597	0.534
1.598	-0.278
1.599	0.758
1.6	0.395
1.601	-0.309
1.602	-0.166
1.603	0.503
1.604	0.494
1.605	-0.182
1.606	-0.149
1.607	-0.655
1.608	-0.043
1.609	0.349
1.61	-0.239
1.611	-0.79
1.612	0.217
1.613	-0.111
1.614	-0.359
1.615	0.114
1.616	-0.739
1.617	0.471
1.618	0.687
1.619	-0.204
1.62	-0.237
1.621	0.738
1.622	0.771
1.623	0.346
1.624	0.172
1.625	-0.091
1.626	0.778
1.627	0.126
1.628	-0.498
1.629	-0.176
1.63	-0.075
1.631	-0.153
1.632	-0.135
1.633	-0.405
1.634	-0.072
1.635	0.192
1.636	-0.163
1.637	-0.389
1.638	-0.363
1.639	0.328
1.64	0.125
1.641	0.204
1.642	-0.486
1.643	-0.073
1.644	0.322
1.645	-0.038
1.646	0.093
1.647	-0.654
1.648	0.194
1.649	0.308
1.65	0.196
1.651	-0.448
1.652	0.213
1.653	0.634
1.654	-0.304
1.655	0.003
1.656	-0.307
1.657	0.57
1.658	0.153
1.659	-0.226
1.66	-0.448
1.661	-0.206
1.662	0.229
1.663	-0.525
1.664	-0.581
1.665	-0.244
1.666	0.587
1.667	0.084
1.668	-0.084
1.669	-0.469
1.67	0.218
1.671	0.729
1.672	-0.04
1.673	0.218
1.674	0.188
1.675	0.442
1.676	0.547
1.677	-0.03
1.678	-0.505
1.679	0.159
1.68	0.263
1.681	0.236
1.682	-0.786
1.683	0.074
1.684	0.453
1.685	-0.895
1.686	0.194
1.687	-0.845
1.688	0.223
1.689	0.425
1.69	-0.34
1.691	-0.142
1.692	-0.785
1.693	0.922
1.694	0.325
1.695	-0.194
1.696	-0.009
1.697	0.235
1.698	0.715
1.699	-0.065
1.7	-0.071
1.701	0.5
1.702	0.769
1.703	0.126
1.704	-0.267
1.705	-0.109
1.706	0.225
1.707	0.186
1.708	0.019
1.709	-0.53
1.71	0.319
1.711	0.679
1.712	-0.64
1.713	-0.268
1.714	-0.304
1.715	0.12
1.716	0.359
1.717	-0.568
1.718	-0.418
1.719	0.602
1.72	-0.008
1.721	-0.065
1.722	0.29
1.723	-0.688
1.724	0.262
1.725	-0.093
1.726	-0.504
1.727	0.078
1.728	0.293
1.729	0.522
1.73	0.256
1.731	-0.27
1.732	-0.231
1.733	0.815
1.734	-0.011
1.735	-0.048
1.736	0.281
1.737	-0.078
1.738	0.507
1.739	-0.011
1.74	-0.829
1.741	0.168
1.742	0.651
1.743	-0.144
1.744	-0.47
1.745	-0.843
1.746	0.023
1.747	0.223
1.748	-0.354
1.749	-0.514
1.75	0.05
1.751	0.493
1.752	0.155
1.753	0.147
1.754	-0.09
1.755	0.631
1.756	0.291
1.757	-0.166
1.758	0
1.759	0.163
1.76	0.222
1.761	-0.157
1.762	-0.246
1.763	-0.228
1.764	0.575
1.765	0.146
1.766	-0.361
1.767	-0.348
1.768	0.008
1.769	0.457
1.77	0.177
1.771	-0.188
1.772	-0.169
1.773	0.409
1.774	0.353
1.775	0.06
1.776	-0.356
1.777	0.19
1.778	0.372
1.779	-0.052
1.78	-0.439
1.781	0.086
1.782	1.093
1.783	0.027
1.784	-0.178
1.785	-0.056
1.786	-0.127
1.787	0.075
1.788	-0.256
1.789	-0.614
1.79	-0.008
1.791	0.325
1.792	-0.203
1.793	-0.299
1.794	-0.724
1.795	0.091
1.796	0.189
1.797	-0.417
1.798	-0.045
1.799	0.32
1.8	0.574
1.801	0.771
1.802	-0.09
1.803	-0.232
1.804	0.891
1.805	0.094
1.806	0.465
1.807	0.017
1.808	-0.112
1.809	0.221
1.81	-0.727
1.811	-0.209
1.812	-0.579
1.813	0.147
1.814	0.339
1.815	-0.388
1.816	-0.637
1.817	-0.14
1.818	0.454
1.819	0.01
1.82	-0.03
1.821	-0.142
1.822	0.311
1.823	-0.107
1.824	-0.182
1.825	-0.003
1.826	0.302
1.827	0.507
1.828	-0.081
1.829	-0.367
1.83	-0.206
1.831	0.373
1.832	0.044
1.833	0.132
1.834	-0.46
1.835	-0.118
1.836	0.661
1.837	0.298
1.838	-0.246
1.839	-0.072
1.84	0.705
1.841	-0.217
1.842	0.012
1.843	0.014
1.844	-0.214
1.845	0.379
1.846	-0.049
1.847	-0.851
1.848	-0.007
1.849	0.172
1.85	-0.273
1.851	0.338
1.852	-0.84
1.853	0.169
1.854	0.79
1.855	-0.484
1.856	-0.388
1.857	-0.043
1.858	0.335
1.859	0.288
1.86	-0.358
1.861	-0.471
1.862	0.593
1.863	0.249
1.864	-0.404
1.865	-0.399
1.866	0.138
1.867	0.289
1.868	0.113
1.869	-0.277
1.87	-0.415
1.871	0.223
1.872	-0.218
1.873	-0.151
1.874	0.065
1.875	0.4
1.876	-0.021
1.877	0.041
1.878	-0.041
1.879	-0.414
1.88	0.728
1.881	0.226
1.882	-0.372
1.883	-0.48
1.884	0.034
1.885	0.438
1.886	0.019
1.887	-0.679
1.888	-0.493
1.889	0.409
1.89	-0.125
1.891	-0.205
1.892	-0.398
1.893	0.08
1.894	0.533
1.895	-0.372
1.896	-0.716
1.897	0.075
1.898	0.55
1.899	-0.058
1.9	-0.058
1.901	-0.154
1.902	0.474
1.903	0.632
1.904	-0.143
1.905	-0.298
1.906	-0.122
1.907	0.234
1.908	-0.247
1.909	-0.437
1.91	-0.232
1.911	0.011
1.912	0.163
1.913	-0.177
1.914	-0.262
1.915	0.294
1.916	0.352
1.917	0.156
1.918	-0.204
1.919	-0.401
1.92	0.107
1.921	0.13
1.922	0.349
1.923	-0.394
1.924	-0.417
1.925	0.297
1.926	0.046
1.927	-0.463
1.928	-0.433
1.929	0.75
1.93	0.494
1.931	0.03
1.932	-0.277
1.933	0.165
1.934	0.78
1.935	-0.032
1.936	-0.362
1.937	-0.156
1.938	0.615
1.939	0.399
1.94	-0.48
1.941	-0.469
1.942	0.163
1.943	-0.044
1.944	-0.36
1.945	-0.244
1.946	-0.188
1.947	0.095
1.948	-0.018
1.949	-0.201
1.95	-0.514
1.951	0.473
1.952	0.474
1.953	0.15
1.954	0.177
1.955	-0.035
1.956	0.488
1.957	-0.066
1.958	-0.082
1.959	-0.165
1.96	-0.019
1.961	0.078
1.962	-0.032
1.963	-0.257
1.964	-0.386
1.965	0.381
1.966	0.069
1.967	-0.646
1.968	-0.277
1.969	0.224
1.97	0.133
1.971	0.217
1.972	-0.524
1.973	0.112
1.974	0.845
1.975	0.282
1.976	-0.323
1.977	-0.273
1.978	0.569
1.979	0.115
1.98	-0.029
1.981	-0.814
1.982	-0.04
1.983	0.565
1.984	-0.331
1.985	-0.302
1.986	-0.463
1.987	0.128
1.988	-0.037
1.989	-0.195
1.99	-0.34
1.991	0.243
1.992	0.368
1.993	-0.388
1.994	-0.167
1.995	0.052
1.996	0.307
1.997	0.183
1.998	-0.219
[truncated: 13,001 more rows]
