# Supplementary material for: Study on automatic lithology identification method while drilling based on acoustic pressure-rock physics parameters mapping
Source: PLoS One. 2025 Nov 7;20(11):e0330037. doi: 10.1371/journal.pone.0330037 (PMC12594408; doi:10.1371/journal.pone.0330037)
Supplement: S1 Data — (ZIP) [file pone.0330037.s001.zip › S_Data/S2_Data.xlsx]

## Sheet: Sheet1
time(s)	sound pressure(Pa)
0	0.658
0.0005	0.336
0.001	0.401
0.0015	1.155
0.002	-0.639
0.0025	-2.418
0.003	1.034
0.0035	0.034
0.004	-0.919
0.0045	0.91
0.005	0.466
0.0055	0.871
0.006	-1.927
0.0065	-0.106
0.007	1.824
0.0075	0.238
0.008	0.421
0.0085	0.373
0.009	-1.35
0.0095	-1.29
0.01	1.793
0.0105	-0.044
0.011	-0.177
0.0115	-0.574
0.012	-1.593
0.0125	-0.331
0.013	-0.367
0.0135	2.229
0.014	0.643
0.0145	-0.024
0.015	-0.126
0.0155	-0.503
0.016	-0.147
0.0165	-1.646
0.017	2.006
0.0175	-0.336
0.018	-2.615
0.0185	0.548
0.019	0.913
0.0195	0.245
0.02	0.223
0.0205	-1.414
0.021	-0.242
0.0215	2.061
0.022	0.034
0.0225	2.772
0.023	-0.44
0.0235	-2.972
0.024	-0.92
0.0245	-0.877
0.025	2.22
0.0255	0.474
0.026	-0.739
0.0265	0.95
0.027	-1.355
0.0275	0.077
0.028	2.251
0.0285	-1.692
0.029	-0.016
0.0295	-1.186
0.03	-0.245
0.0305	1.86
0.031	-0.26
0.0315	1.447
0.032	-1.446
0.0325	-0.052
0.033	0.27
0.0335	-0.222
0.034	-0.533
0.0345	-0.965
0.035	0.762
0.0355	-0.181
0.036	1.713
0.0365	1.009
0.037	0.151
0.0375	-1.641
0.038	-1.18
0.0385	0.494
0.039	0.391
0.0395	0.997
0.04	-1.268
0.0405	0.299
0.041	-0.295
0.0415	-1.066
0.042	1.016
0.0425	-0.579
0.043	1.222
0.0435	0.022
0.044	-0.959
0.0445	0.738
0.045	-2.484
0.0455	1.046
0.046	2.009
0.0465	-0.717
0.047	0.131
0.0475	-1.647
0.048	-0.258
0.0485	0.808
0.049	-0.152
0.0495	0.307
0.05	0.34
0.0505	-0.481
0.051	-0.843
0.0515	0.132
0.052	0.803
0.0525	0.836
0.053	1.092
0.0535	-0.912
0.054	-0.501
0.0545	0.742
0.055	-0.599
0.0555	0.907
0.056	-1.584
0.0565	-1.085
0.057	0.981
0.0575	-0.158
0.058	0.895
0.0585	-0.438
0.059	-0.423
0.0595	-1.064
0.06	0.029
0.0605	0.898
0.061	0.132
0.0615	0.673
0.062	-1.05
0.0625	-0.704
0.063	0.214
0.0635	0.285
0.064	0.384
0.0645	0.345
0.065	-0.796
0.0655	-0.382
0.066	0.797
0.0665	0.538
0.067	0.147
0.0675	-0.212
0.068	-0.21
0.0685	-0.846
0.069	0.53
0.0695	0.532
0.07	0.64
0.0705	-0.541
0.071	-1.513
0.0715	0.164
0.072	-0.123
0.0725	0.727
0.073	0.215
0.0735	-0.239
0.074	-0.244
0.0745	0.142
0.075	0.101
0.0755	-0.178
0.076	0.449
0.0765	-1.276
0.077	-0.189
0.0775	1.715
0.078	-0.511
0.0785	-0.029
0.079	0.194
0.0795	-1.836
0.08	1.021
0.0805	1.445
0.081	0.299
0.0815	-1.083
0.082	-1.311
0.0825	0.293
0.083	0.309
0.0835	0.277
0.084	0.099
0.0845	1.344
0.085	-2.001
0.0855	0.7
0.086	1.266
0.0865	-1.777
0.087	1.275
0.0875	-0.597
0.088	0.31
0.0885	-0.567
0.089	-1.094
0.0895	-0.056
0.09	-0.417
0.0905	0.901
0.091	0.099
0.0915	0.56
0.092	-0.708
0.0925	-0.663
0.093	0.58
0.0935	-0.312
0.094	1.642
0.0945	0.019
0.095	-1.376
0.0955	0.946
0.096	-0.245
0.0965	-0.94
0.097	-0.56
0.0975	0.64
0.098	0.215
0.0985	1.022
0.099	0.779
0.0995	-1.309
0.1	1.23
0.1005	-0.072
0.101	-1.408
0.1015	0.461
0.102	0.054
0.1025	0.376
0.103	0.144
0.1035	-0.951
0.104	0.807
0.1045	-0.329
0.105	-0.722
0.1055	0.157
0.106	-1.002
0.1065	0.861
0.107	-0.255
0.1075	0.677
0.108	0.703
0.1085	-1.111
0.109	0.76
0.1095	-1.343
0.11	0.884
0.1105	-0.027
0.111	-1.983
0.1115	1.422
0.112	-0.47
0.1125	0.93
0.113	-0.386
0.1135	-1.183
0.114	0.858
0.1145	-0.644
0.115	0.407
0.1155	0.936
0.116	0.666
0.1165	-0.765
0.117	-0.382
0.1175	-0.869
0.118	-0.178
0.1185	1.755
0.119	-0.293
0.1195	-0.438
0.12	0.647
0.1205	-0.401
0.121	-0.798
0.1215	1.649
0.122	-0.591
0.1225	-0.721
0.123	0.884
0.1235	-0.769
0.124	0.75
0.1245	0.907
0.125	-0.599
0.1255	-1.168
0.126	-0.192
0.1265	0.722
0.127	1.294
0.1275	0.031
0.128	-1.623
0.1285	-0.884
0.129	-0.425
0.1295	1.513
0.13	2.556
0.1305	-2.186
0.131	-2.354
0.1315	0.454
0.132	-0.1
0.1325	1.584
0.133	0.928
0.1335	-0.647
0.134	-1.371
0.1345	0.962
0.135	0.835
0.1355	-1.299
0.136	0.854
0.1365	-0.553
0.137	-0.154
0.1375	0.632
0.138	0.191
0.1385	0.464
0.139	-0.837
0.1395	-0.455
0.14	-0.094
0.1405	1.03
0.141	1.197
0.1415	0.157
0.142	-0.783
0.1425	-1.368
0.143	1.307
0.1435	0.452
0.144	-1.345
0.1445	1.081
0.145	-0.952
0.1455	-3.055
0.146	1.086
0.1465	1.579
0.147	0.846
0.1475	0.532
0.148	-1.152
0.1485	0.628
0.149	-0.487
0.1495	-0.29
0.15	0.522
0.1505	-0.307
0.151	-0.623
0.1515	-0.282
0.152	2.388
0.1525	-0.778
0.153	-0.887
0.1535	0.054
0.154	-2.058
0.1545	2.045
0.155	0.791
0.1555	0.066
0.156	0.876
0.1565	-1.52
0.157	1.279
0.1575	-1.255
0.158	-0.652
0.1585	0.538
0.159	-1.219
0.1595	0.633
0.16	-0.998
0.1605	1.122
0.161	0.955
0.1615	-0.153
0.162	-0.166
0.1625	-0.015
0.163	0.611
0.1635	-0.33
0.164	0.046
0.1645	0.004
0.165	-0.493
0.1655	-1.092
0.166	-0.285
0.1665	0.178
0.167	1.412
0.1675	-0.975
0.168	0.647
0.1685	0.308
0.169	-0.58
0.1695	2.311
0.17	-1.287
0.1705	-0.086
0.171	0.07
0.1715	0.408
0.172	-0.768
0.1725	-0.474
0.173	1.37
0.1735	-1.529
0.174	0.349
0.1745	0.432
0.175	-0.764
0.1755	-0.246
0.176	-0.611
0.1765	1.72
0.177	-0.25
0.1775	-0.333
0.178	2.379
0.1785	-1.903
0.179	1.004
0.1795	-1.193
0.18	-1.623
0.1805	0.176
0.181	-1.052
0.1815	1.997
0.182	-0.914
0.1825	0.615
0.183	0.669
0.1835	0.371
0.184	-1.207
0.1845	0.932
0.185	1.206
0.1855	-1.947
0.186	-0.619
0.1865	0.117
0.187	1.585
0.1875	-1.325
0.188	0.461
0.1885	0.003
0.189	-0.265
0.1895	0.371
0.19	-0.18
0.1905	-1.154
0.191	0.353
0.1915	1.742
0.192	-0.809
0.1925	1.569
0.193	-0.42
0.1935	-0.25
0.194	-1.475
0.1945	-0.832
0.195	1.528
0.1955	-0.639
0.196	0.439
0.1965	0.155
0.197	0.149
0.1975	0.113
0.198	-0.787
0.1985	0.561
0.199	0.856
0.1995	-0.766
0.2	0.396
0.2005	-0.653
0.201	-0.85
0.2015	0.747
0.202	0.208
0.2025	-0.951
0.203	0.372
0.2035	1.187
0.204	-0.768
0.2045	0.421
0.205	0.552
0.2055	0.103
0.206	-0.963
0.2065	0.061
0.207	0.871
0.2075	-1.046
0.208	-1.295
0.2085	1.006
0.209	0.982
0.2095	0.281
0.21	1.312
0.2105	-2.376
0.211	-0.693
0.2115	0.766
0.212	0.017
0.2125	1.004
0.213	-0.37
0.2135	-0.681
0.214	0.351
0.2145	0.738
0.215	-0.03
0.2155	-0.316
0.216	-1.304
0.2165	0.028
0.217	0.521
0.2175	2.01
0.218	-0.053
0.2185	-1.704
0.219	0.917
0.2195	-0.826
0.22	0.279
0.2205	0.546
0.221	-0.12
0.2215	-1.594
0.222	-0.608
0.2225	1.193
0.223	-0.019
0.2235	1.4
0.224	0.16
0.2245	-1.066
0.225	-0.594
0.2255	-0.244
0.226	0.353
0.2265	0.02
0.227	-0.062
0.2275	0.691
0.228	-0.943
0.2285	-0.084
0.229	0.967
0.2295	-1.081
0.23	-0.763
0.2305	-0.186
0.231	1.68
0.2315	0.527
0.232	-0.413
0.2325	-0.175
0.233	-0.763
0.2335	0.875
0.234	1.159
0.2345	-0.28
0.235	-1.008
0.2355	-0.366
0.236	-0.242
0.2365	-0.392
0.237	0.417
0.2375	1.119
0.238	-0.663
0.2385	1.072
0.239	0.271
0.2395	-0.929
0.24	0.175
0.2405	-0.216
0.241	1.257
0.2415	-1.109
0.242	0.698
0.2425	-0.754
0.243	-2.219
0.2435	0.304
0.244	0.335
0.2445	0.748
0.245	0.136
0.2455	1.486
0.246	-1.306
0.2465	-0.706
0.247	0.82
0.2475	0.391
0.248	0.742
0.2485	-0.579
0.249	-1.023
0.2495	-0.255
0.25	0.615
0.2505	-1.25
0.251	0.4
0.2515	-0.813
0.252	0.11
0.2525	0.978
0.253	-0.573
0.2535	3.038
0.254	0.205
0.2545	-1.335
0.255	-0.352
0.2555	-0.689
0.256	0.604
0.2565	1.854
0.257	-0.429
0.2575	-1.721
0.258	0.582
0.2585	-0.724
0.259	0.421
0.2595	1.82
0.26	-0.354
0.2605	-0.946
0.261	-0.657
0.2615	-0.001
0.262	1.393
0.2625	-0.623
0.263	0.492
0.2635	0.117
0.264	-1.943
0.2645	1.583
0.265	-0.205
0.2655	-1.392
0.266	-0.743
0.2665	1.001
0.267	0.751
0.2675	0.534
0.268	1.967
0.2685	-2.515
0.269	-2.438
0.2695	1.193
0.27	1.687
0.2705	-0.925
0.271	-0.364
0.2715	0.153
0.272	-0.87
0.2725	0.753
0.273	1.207
0.2735	0.82
0.274	-0.52
0.2745	-0.704
0.275	-0.982
0.2755	0.188
0.276	0.453
0.2765	0.545
0.277	-0.109
0.2775	-1.234
0.278	0.227
0.2785	0.311
0.279	1.02
0.2795	-0.917
0.28	-0.979
0.2805	-0.624
0.281	0.225
0.2815	1.605
0.282	-0.002
0.2825	0.061
0.283	-0.72
0.2835	-0.198
0.284	-0.087
0.2845	0.26
0.285	0.364
0.2855	-0.717
0.286	-0.428
0.2865	0.526
0.287	-0.15
0.2875	0.149
0.288	0.823
0.2885	-0.177
0.289	0.756
0.2895	-0.341
0.29	-0.401
0.2905	-0.677
0.291	-1.451
0.2915	-0.085
0.292	1.463
0.2925	0.915
0.293	-0.185
0.2935	-0.091
0.294	-1.29
0.2945	-0.115
0.295	0.82
0.2955	0.357
0.296	-0.369
0.2965	-0.417
0.297	-1.457
0.2975	0.236
0.298	1.846
0.2985	-0.842
0.299	1.252
0.2995	-0.417
0.3	-1.559
0.3005	0.336
0.301	-0.818
0.3015	0.376
0.302	0.357
0.3025	0.331
0.303	0.918
0.3035	0.89
0.304	-0.17
0.3045	-0.714
0.305	-0.678
0.3055	-1.148
0.306	0.312
0.3065	0.62
0.307	0.23
0.3075	0.065
0.308	-0.356
0.3085	-0.372
0.309	0.474
0.3095	1.489
0.31	0.081
0.3105	-0.837
0.311	-0.705
0.3115	-0.431
0.312	0.489
0.3125	0.607
0.313	0.709
0.3135	-0.675
0.314	-1.137
0.3145	0.203
0.315	0.046
0.3155	-0.124
0.316	-0.018
0.3165	-0.311
0.317	0.204
0.3175	1.021
0.318	0.225
0.3185	0.027
0.319	-0.079
0.3195	-0.249
0.32	0.043
0.3205	-0.109
0.321	0.695
0.3215	-0.384
0.322	-0.55
0.3225	0.29
0.323	-0.436
0.3235	0.086
0.324	0.83
0.3245	0.714
0.325	-0.879
0.3255	-0.111
0.326	0.195
0.3265	-0.06
0.327	0.63
0.3275	0.261
0.328	-0.471
0.3285	-1.203
0.329	1.496
0.3295	-0.812
0.33	-1.127
0.3305	0.562
0.331	-0.378
0.3315	1.394
0.332	0.427
0.3325	0.144
0.333	-1.526
0.3335	-0.41
0.334	1.281
0.3345	0.788
0.335	0.434
0.3355	-1.218
0.336	-1.538
0.3365	-0.935
0.337	1.267
0.3375	1.602
0.338	0.372
0.3385	-1.11
0.339	-1.25
0.3395	-0.664
0.34	1.748
0.3405	0.758
0.341	-0.683
0.3415	-0.423
0.342	-1.381
0.3425	0.9
0.343	0.397
0.3435	1.52
0.344	-0.362
0.3445	-2.316
0.345	-0.316
0.3455	0.165
0.346	1.504
0.3465	0.973
0.347	0.143
0.3475	-1.283
0.348	-1.033
0.3485	1.124
0.349	1.438
0.3495	-0.197
0.35	-1.333
0.3505	-2.246
0.351	-0.015
0.3515	1.414
0.352	1.385
0.3525	1.457
0.353	-1.421
0.3535	-1.176
0.354	0.024
0.3545	2.267
0.355	0.732
0.3555	-1.513
0.356	-1.728
0.3565	-1.077
0.357	1.539
0.3575	1.8
0.358	0.614
0.3585	-2.516
0.359	-0.622
0.3595	-0.216
0.36	0.923
0.3605	2.374
0.361	-0.549
0.3615	-0.803
0.362	-0.927
0.3625	1.099
0.363	1.091
0.3635	0.165
0.364	-0.922
0.3645	-1.647
0.365	-0.379
0.3655	0.89
0.366	1.011
0.3665	0.705
0.367	-0.042
0.3675	-1.732
0.368	0.633
0.3685	1.084
0.369	1
0.3695	-0.103
0.37	-2.045
0.3705	-0.599
0.371	0.114
0.3715	1.636
0.372	0.396
0.3725	-0.719
0.373	-0.384
0.3735	-0.926
0.374	0.619
0.3745	0.817
0.375	-0.079
0.3755	-0.206
0.376	-0.452
0.3765	0.013
0.377	0.583
0.3775	-0.004
0.378	-0.076
0.3785	-0.767
0.379	-0.933
0.3795	0.361
0.38	1.092
0.3805	0.538
0.381	-0.292
0.3815	-0.186
0.382	0.515
0.3825	-0.243
0.383	-0.503
0.3835	1.666
0.384	-1.341
0.3845	-0.971
0.385	1.332
0.3855	-1.022
0.386	-0.319
0.3865	0.296
0.387	-0.493
0.3875	-0.908
0.388	1.042
0.3885	2.494
0.389	0.28
0.3895	-1.397
0.39	-0.566
0.3905	-0.676
0.391	0.763
0.3915	-0.089
0.392	-0.992
0.3925	0.391
0.393	-1.066
0.3935	1.081
0.394	1.495
0.3945	-0.637
0.395	-1.508
0.3955	0.098
0.396	-0.124
0.3965	1.194
0.397	3.308
0.3975	-1.008
0.398	-1.255
0.3985	-1.131
0.399	-0.072
0.3995	0.611
0.4	0.894
0.4005	1.099
0.401	-2.169
0.4015	-1.102
0.402	0.554
0.4025	1.171
0.403	1.474
0.4035	-0.171
0.404	-2.154
0.4045	-0.864
0.405	0.582
0.4055	2.187
0.406	0.748
0.4065	-2.209
0.407	-0.927
0.4075	-1.103
0.408	1.061
0.4085	1.163
0.409	0.41
0.4095	-0.075
0.41	-1.084
0.4105	0.14
0.411	-0.325
0.4115	0.762
0.412	1.008
0.4125	-1.105
0.413	-0.74
0.4135	0.521
0.414	0.326
0.4145	0.746
0.415	-0.463
0.4155	-0.936
0.416	-0.248
0.4165	0.025
0.417	1
0.4175	1.001
0.418	-0.79
0.4185	-1.348
0.419	0.504
0.4195	0.247
0.42	-0.276
0.4205	0.709
0.421	-0.193
0.4215	-1.539
0.422	1.349
0.4225	0.345
0.423	-1.358
0.4235	0.024
0.424	0.018
0.4245	0.439
0.425	-0.74
0.4255	1.394
0.426	0.789
0.4265	-1.162
0.427	0.824
0.4275	-0.071
0.428	-0.802
0.4285	0.737
0.429	0.517
0.4295	-1.098
0.43	-0.363
0.4305	1.028
0.431	0.419
0.4315	-0.402
0.432	0.605
0.4325	-0.658
0.433	-0.623
0.4335	0.226
0.434	0.761
0.4345	0.886
0.435	-0.975
0.4355	0.739
0.436	-0.351
0.4365	-0.644
0.437	0.081
0.4375	-0.8
0.438	0.18
0.4385	-0.176
0.439	-0.065
0.4395	0.643
0.44	0.726
0.4405	0.019
0.441	0.282
0.4415	-0.03
0.442	0.22
0.4425	0.336
0.443	-0.617
0.4435	-0.339
0.444	-0.935
0.4445	-0.716
0.445	0.858
0.4455	0.84
0.446	0.112
0.4465	-0.332
0.447	-1.245
0.4475	0.526
0.448	0.901
0.4485	0.889
0.449	0.73
0.4495	-1.779
0.45	-0.118
0.4505	0.842
0.451	0.587
0.4515	-0.885
0.452	-1.849
0.4525	-0.658
0.453	0.206
0.4535	2.302
0.454	0.929
0.4545	-1.221
0.455	-0.753
0.4555	0.03
0.456	-0.037
0.4565	1.427
0.457	1.26
0.4575	-1.158
0.458	-1.624
0.4585	-0.14
0.459	1.744
0.4595	-0.955
0.46	-1.453
0.4605	-0.148
0.461	-0.816
0.4615	1.264
0.462	2.203
0.4625	-0.138
0.463	-1.045
0.4635	-0.746
0.464	-0.685
0.4645	0.606
0.465	1.351
0.4655	0.89
0.466	-1.871
0.4665	-2.329
0.467	0.686
0.4675	1.44
0.468	0.938
0.4685	-0.12
0.469	-1.879
0.4695	-0.271
0.47	1.959
0.4705	0.754
0.471	-0.643
0.4715	-0.964
0.472	-0.659
0.4725	-0.694
0.473	1.99
0.4735	1.833
0.474	-0.619
0.4745	-0.93
0.475	-1.258
0.4755	0.95
0.476	0.875
0.4765	-0.213
0.477	-0.386
0.4775	0.069
0.478	0.168
0.4785	0.572
0.479	1.766
0.4795	-0.289
0.48	-1.784
0.4805	-0.352
0.481	0.631
0.4815	0.365
0.482	-0.221
0.4825	-0.751
0.483	-0.099
0.4835	-0.506
0.484	1.205
0.4845	-0.211
0.485	-1.643
0.4855	1.61
0.486	0.175
0.4865	-0.304
0.487	0.549
0.4875	1.086
0.488	-0.739
0.4885	-2.529
0.489	0.489
0.4895	1.571
0.49	-1.323
0.4905	0.677
0.491	0.724
0.4915	-1.168
0.492	1.085
0.4925	-0.95
0.493	-0.281
0.4935	-0.159
0.494	2.085
0.4945	1.228
0.495	-1.52
0.4955	0.362
0.496	-0.858
0.4965	-0.515
0.497	-0.448
0.4975	0.952
0.498	-0.783
0.4985	-0.888
0.499	0.979
0.4995	1.045
0.5	0.053
0.5005	-0.638
0.501	-0.502
0.5015	-1.572
0.502	0.819
0.5025	1.279
0.503	0.597
0.5035	-0.938
0.504	0.112
0.5045	0.983
0.505	-0.335
0.5055	0.395
0.506	-0.616
0.5065	-2.569
0.507	0.014
0.5075	1.931
0.508	0.97
0.5085	0.808
0.509	-0.925
0.5095	-0.205
0.51	-1.618
0.5105	1.075
0.511	1.382
0.5115	-1.176
0.512	0.307
0.5125	-0.589
0.513	-0.355
0.5135	0.242
0.514	1.382
0.5145	-1.021
0.515	-0.21
0.5155	-0.218
0.516	0.724
0.5165	1.572
0.517	-0.821
0.5175	0.497
0.518	-1.899
0.5185	-1.091
0.519	1.655
0.5195	1.868
0.52	-0.416
0.5205	-1.689
0.521	-0.96
0.5215	-0.373
0.522	2.204
0.5225	0.746
0.523	-0.873
0.5235	0.459
0.524	-0.58
0.5245	0.196
0.525	1.194
0.5255	0.138
0.526	-0.621
0.5265	-2.115
0.527	-0.088
0.5275	0.723
0.528	0.86
0.5285	-0.144
0.529	-0.948
0.5295	0.617
0.53	-0.465
0.5305	1.528
0.531	0.284
0.5315	-0.878
0.532	-0.294
0.5325	-0.932
0.533	-0.346
0.5335	0.417
0.534	1.748
0.5345	-0.754
0.535	-0.662
0.5355	-0.284
0.536	0.98
0.5365	1.065
0.537	-0.532
0.5375	0.536
0.538	-0.999
0.5385	-0.788
0.539	0.773
0.5395	1.96
0.54	-1.26
0.5405	-0.833
0.541	0.399
0.5415	-1.658
0.542	1.614
0.5425	0.162
0.543	-0.607
0.5435	0.174
0.544	0.284
0.5445	1.349
0.545	-1.608
0.5455	0.052
0.546	1.089
0.5465	-2.092
0.547	-0.039
0.5475	1.959
0.548	-0.305
0.5485	-0.869
0.549	-0.179
0.5495	-0.676
0.55	0.58
0.5505	1.113
0.551	0.729
0.5515	-1.098
0.552	-0.548
0.5525	1.544
0.553	-0.957
0.5535	0.371
0.554	1.073
0.5545	-1.343
0.555	-1.522
0.5555	0.756
0.556	0.843
0.5565	-0.193
0.557	0.648
0.5575	0.303
0.558	0.067
0.5585	-0.988
0.559	1.101
0.5595	-0.819
0.56	-1.647
0.5605	1.045
0.561	0.249
0.5615	-0.192
0.562	0.789
0.5625	1.11
0.563	-2.157
0.5635	0.533
0.564	0.039
0.5645	-0.844
0.565	0.808
0.5655	0.341
0.566	1.511
0.5665	-1.209
0.567	-0.154
0.5675	0.265
0.568	-0.831
0.5685	0.492
0.569	0.262
0.5695	-0.82
0.57	-0.107
0.5705	1.039
0.571	0.419
0.5715	0.53
0.572	0.212
0.5725	-0.284
0.573	-1.611
0.5735	0.489
0.574	1.526
0.5745	-0.335
0.575	-0.137
0.5755	-0.921
0.576	-0.869
0.5765	-0.09
0.577	1.187
0.5775	-0.955
0.578	-0.047
0.5785	1.177
0.579	-0.742
0.5795	0.986
0.58	0.026
0.5805	-0.275
0.581	-1.811
0.5815	-0.494
0.582	1.508
0.5825	-1.333
0.583	0.941
0.5835	1.942
0.584	-1.558
0.5845	-0.178
0.585	1.115
0.5855	-0.634
0.586	0.233
0.5865	-0.454
0.587	0.078
0.5875	-0.491
0.588	0.891
0.5885	1.637
0.589	-1.298
0.5895	-0.221
0.59	-1.551
0.5905	0.538
0.591	0.844
0.5915	1.03
0.592	1.396
0.5925	-2.14
0.593	0.411
0.5935	-0.532
0.594	0.08
0.5945	1.031
0.595	-0.595
0.5955	-0.753
0.596	-0.793
0.5965	2.274
0.597	0.405
0.5975	-0.827
0.598	-0.352
0.5985	-0.633
0.599	0.737
0.5995	0.739
0.6	0.195
0.6005	-1.146
0.601	-0.519
0.6015	0.803
0.602	1.24
0.6025	-0.122
0.603	-0.791
0.6035	0.507
0.604	-1.719
0.6045	-0.78
0.605	2.056
0.6055	0.084
0.606	0.648
0.6065	0.487
0.607	-1.437
0.6075	-0.859
0.608	-0.005
0.6085	1.831
0.609	0.594
0.6095	-1.071
0.61	-0.073
0.6105	-0.517
0.611	0.245
0.6115	1.751
0.612	-0.038
0.6125	-1.307
0.613	-0.203
0.6135	0.291
0.614	0.505
0.6145	0.419
0.615	-0.678
0.6155	-1.188
0.616	-0.003
0.6165	1.285
0.617	1.629
0.6175	-0.095
0.618	-1.214
0.6185	-1.497
0.619	-0.226
0.6195	0.826
0.62	0.511
0.6205	0.613
0.621	-2.377
0.6215	-0.09
0.622	1.403
0.6225	-0.825
0.623	0.564
0.6235	1.024
0.624	-0.418
0.6245	-1.016
0.625	1.144
0.6255	-0.551
0.626	-0.336
0.6265	0.619
0.627	-1.118
0.6275	0.248
0.628	0.785
0.6285	-0.313
0.629	-0.419
0.6295	-0.254
0.63	-0.316
0.6305	0.805
0.631	-0.436
0.6315	0.725
0.632	1.378
0.6325	-0.917
0.633	-0.914
0.6335	0.213
0.634	-0.742
0.6345	0.015
0.635	2.386
0.6355	-1.728
0.636	-1.202
0.6365	0.083
0.637	-0.161
0.6375	0.683
0.638	0.636
0.6385	0.406
0.639	-0.897
0.6395	0.797
0.64	-0.378
0.6405	0.431
0.641	0.41
0.6415	-0.755
0.642	0.415
0.6425	-0.511
0.643	-0.461
0.6435	0.75
0.644	0.153
0.6445	-0.604
0.645	1.226
0.6455	-0.337
0.646	0.232
0.6465	0.927
0.647	-0.647
0.6475	-0.65
0.648	-0.367
0.6485	0.299
0.649	-0.933
0.6495	1.022
0.65	0.787
0.6505	-0.752
0.651	-0.38
0.6515	0.328
0.652	1.427
0.6525	-0.675
0.653	-0.98
0.6535	-0.817
0.654	-0.685
0.6545	0.669
0.655	1.998
0.6555	0.802
0.656	-0.722
0.6565	-0.07
0.657	-1.459
0.6575	-0.524
0.658	1.732
0.6585	-0.541
0.659	-1.068
0.6595	0.868
0.66	0.179
0.6605	0.071
0.661	0.56
0.6615	0.427
0.662	-1.913
0.6625	-0.419
0.663	1.858
0.6635	-0.655
0.664	0.462
0.6645	0.189
0.665	-1.107
0.6655	-0.807
0.666	0.709
0.6665	1.769
0.667	-0.736
0.6675	0.151
0.668	0.526
0.6685	-1.255
0.669	0.539
0.6695	0.628
0.67	-0.55
0.6705	-0.674
0.671	-0.247
0.6715	0.106
0.672	-0.442
0.6725	1.349
0.673	0.183
0.6735	-0.853
0.674	0.189
0.6745	-0.478
0.675	0.013
0.6755	0.599
0.676	1.085
0.6765	-1.475
0.677	-0.468
0.6775	1.603
0.678	-0.125
0.6785	0.297
0.679	-0.896
0.6795	-0.349
0.68	0.616
0.6805	-0.189
0.681	0.787
0.6815	-0.27
0.682	-0.709
0.6825	-0.432
0.683	-0.447
0.6835	0.809
0.684	1.299
0.6845	0.362
0.685	-2.165
0.6855	-0.051
0.686	0.571
0.6865	-0.194
0.687	1.04
0.6875	-0.263
0.688	0.044
0.6885	-0.007
0.689	0.012
0.6895	0.082
0.69	-0.233
0.6905	-1.467
0.691	-0.407
0.6915	0.953
0.692	0.483
0.6925	1.015
0.693	0.739
0.6935	-1.479
0.694	-1.128
0.6945	1.739
0.695	-0.164
0.6955	0.811
0.696	0.452
0.6965	-1.949
0.697	0.167
0.6975	0.473
0.698	-0.03
0.6985	0.096
0.699	-0.149
0.6995	-0.11
0.7	0.161
0.7005	0.851
0.701	0.3
0.7015	-0.207
0.702	-0.018
0.7025	-1.111
0.703	-0.732
0.7035	-0.135
0.704	1.171
0.7045	0.534
0.705	-0.974
0.7055	0.635
0.706	0.353
0.7065	-0.356
0.707	0.472
0.7075	0.321
0.708	-0.638
0.7085	-0.687
0.709	1.044
0.7095	0.667
0.71	-1.046
0.7105	0.231
0.711	-0.738
0.7115	-0.325
0.712	0.959
0.7125	0.611
0.713	0.284
0.7135	-0.968
0.714	0.769
0.7145	0.052
0.715	-0.227
0.7155	0.607
0.716	-1.362
0.7165	-1.083
0.717	1.2
0.7175	0.981
0.718	0.956
0.7185	0.153
0.719	-1.598
0.7195	0.114
0.72	-0.782
0.7205	0.715
0.721	-0.088
0.7215	-0.371
0.722	1.01
0.7225	-1.344
0.723	0.693
0.7235	0.607
0.724	-0.134
0.7245	-1.236
0.725	-0.695
0.7255	1.111
0.726	0.947
0.7265	1.139
0.727	-0.212
0.7275	-1.76
0.728	-0.407
0.7285	0.621
0.729	0.641
0.7295	0.596
0.73	-0.539
0.7305	-0.392
0.731	-0.717
0.7315	1.147
0.732	0.617
0.7325	-0.338
0.733	-0.748
0.7335	-0.179
0.734	0.242
0.7345	-0.134
0.735	0.252
0.7355	-0.32
0.736	1.145
0.7365	-1.207
0.737	0.871
0.7375	-0.034
0.738	-0.419
0.7385	0.535
0.739	-1.1
0.7395	1.845
0.74	-0.765
0.7405	-0.693
0.741	0.836
0.7415	-0.355
0.742	-1.296
0.7425	0.694
0.743	0.282
0.7435	0.179
0.744	1.759
0.7445	-0.854
0.745	-0.608
0.7455	0.785
0.746	0.066
0.7465	-0.888
0.747	0.363
0.7475	-0.003
0.748	0.125
0.7485	-0.165
0.749	0.415
0.7495	0.743
0.75	-1.507
0.7505	0.568
0.751	1.604
0.7515	-1.348
0.752	0.23
0.7525	0.317
0.753	-1.961
0.7535	1.053
0.754	1.722
0.7545	0.65
0.755	-1.19
0.7555	-0.679
0.756	-0.453
0.7565	-0.921
0.757	1.703
0.7575	1.388
0.758	-1.688
0.7585	-0.877
0.759	0.457
0.7595	0.1
0.76	0.842
0.7605	-0.7
0.761	1.293
0.7615	-0.765
0.762	-0.922
0.7625	2.149
0.763	-1.178
0.7635	-1.214
0.764	0.88
0.7645	-0.019
0.765	-1.066
0.7655	2.788
0.766	0.142
0.7665	-2.25
0.767	0.828
0.7675	-1.343
0.768	-0.114
0.7685	1.306
0.769	0.226
0.7695	-0.004
0.77	-0.982
0.7705	1.239
0.771	0.766
0.7715	-0.959
0.772	0.924
0.7725	-1.144
0.773	-0.292
0.7735	0.622
0.774	-0.095
0.7745	0.076
0.775	-0.463
0.7755	1.022
0.776	-1.474
0.7765	-0.052
0.777	1.19
0.7775	-0.158
0.778	-0.201
0.7785	-0.074
0.779	1.172
0.7795	-0.494
0.78	0.341
0.7805	-0.146
0.781	-1.057
0.7815	-0.137
0.782	0.468
0.7825	0.763
0.783	0.061
0.7835	0.318
0.784	-1.386
0.7845	0.086
0.785	1.975
0.7855	-0.828
0.786	-0.105
0.7865	0.47
0.787	-0.635
0.7875	-0.469
0.788	1.235
0.7885	1.275
0.789	-1.11
0.7895	0.879
0.79	-0.627
0.7905	-0.802
0.791	0.524
0.7915	-0.369
0.792	-0.253
0.7925	-0.612
0.793	2.208
0.7935	0.388
0.794	-0.238
0.7945	-0.519
0.795	-0.903
0.7955	0.323
0.796	-0.572
0.7965	0.803
0.797	-1.213
0.7975	-0.131
0.798	0.516
0.7985	-0.696
0.799	0.781
0.7995	-0.127
0.8	0.031
0.8005	0.388
0.801	-0.097
0.8015	-0.409
0.802	0.347
0.8025	-0.222
0.803	0.266
0.8035	0.284
0.804	-0.926
0.8045	-0.045
0.805	-0.187
0.8055	0.354
0.806	-0.016
0.8065	-0.43
0.807	-0.377
0.8075	0.376
0.808	0.789
0.8085	0.79
0.809	0.282
0.8095	-1.421
0.81	-0.433
0.8105	0.745
0.811	0.27
0.8115	-0.104
0.812	0.574
0.8125	-0.696
0.813	-1.134
0.8135	0.85
0.814	1.021
0.8145	-0.767
0.815	0.207
0.8155	0.782
0.816	-1.596
0.8165	0.793
0.817	0.607
0.8175	-1.625
0.818	0.338
0.8185	0.806
0.819	0.193
0.8195	0.732
0.82	0.541
0.8205	-1.141
0.821	-0.87
0.8215	0.36
0.822	-0.094
0.8225	-0.498
0.823	0.602
0.8235	0.508
0.824	-0.225
0.8245	0.692
0.825	0.931
0.8255	-0.327
0.826	-0.33
0.8265	0.017
0.827	-0.99
0.8275	-0.125
0.828	0.658
0.8285	0.777
0.829	0.192
0.8295	-0.74
0.83	-0.828
0.8305	-0.834
0.831	0.897
0.8315	1.22
0.832	0.49
0.8325	-0.516
0.833	-0.779
0.8335	0.803
0.834	0.03
0.8345	0.235
0.835	0.167
0.8355	-1.472
0.836	-0.191
0.8365	1.149
0.837	-0.167
0.8375	-0.152
0.838	0.633
0.8385	-1.217
0.839	0.16
0.8395	0.619
0.84	0.422
0.8405	0.676
0.841	-0.896
0.8415	0.25
0.842	0.613
0.8425	0.534
0.843	-0.3
0.8435	0.203
0.844	-0.406
0.8445	-1.289
0.845	-0.671
0.8455	0.646
0.846	1.364
0.8465	-0.907
0.847	0.075
0.8475	0.246
0.848	0.099
0.8485	0.31
0.849	0.941
0.8495	-0.385
0.85	-1.069
0.8505	0.335
0.851	-0.111
0.8515	0.982
0.852	0.066
0.8525	-0.6
0.853	-1.446
0.8535	0.147
0.854	0.737
0.8545	0.329
0.855	0.856
0.8555	-0.935
0.856	0.473
0.8565	-0.187
0.857	-0.469
0.8575	0.898
0.858	-0.088
0.8585	-1.241
0.859	-0.462
0.8595	0.505
0.86	0.126
0.8605	1.019
0.861	0.417
0.8615	-0.988
0.862	0.136
0.8625	0.258
0.863	-0.181
0.8635	0.44
0.864	-0.863
0.8645	0.105
0.865	0.982
0.8655	0.442
0.866	0.101
0.8665	-1.24
0.867	-0.883
0.8675	-0.407
0.868	1.545
0.8685	1.411
0.869	-0.174
0.8695	-0.073
0.87	-0.957
0.8705	0.502
0.871	0.983
0.8715	-0.753
0.872	-0.282
0.8725	-1.462
0.873	-0.245
0.8735	1.866
0.874	0.49
0.8745	1.225
0.875	-0.558
0.8755	-0.984
0.876	0.551
0.8765	0.175
0.877	0.523
0.8775	-0.11
0.878	-0.079
0.8785	0.01
0.879	-1.076
0.8795	0.204
0.88	1.031
0.8805	-1.006
0.881	-0.041
0.8815	-0.634
0.882	-0.187
0.8825	1.088
0.883	0.884
0.8835	0.009
0.884	-2.071
0.8845	0.27
0.885	0.742
0.8855	1.124
0.886	0.48
0.8865	-0.995
0.887	-1.303
0.8875	-0.962
0.888	1.506
0.8885	0.395
0.889	-0.714
0.8895	0.332
0.89	-0.587
0.8905	-0.512
0.891	1.708
0.8915	1.291
0.892	-0.228
0.8925	-0.968
0.893	-0.477
0.8935	-0.488
0.894	1.273
0.8945	1.346
0.895	-1.007
0.8955	-0.945
0.896	-1.631
0.8965	0.74
0.897	2.223
0.8975	0.765
0.898	-1.224
0.8985	-1.07
0.899	0.009
0.8995	0.065
0.9	1.285
0.9005	0.38
0.901	-0.618
0.9015	-1.664
0.902	0.083
0.9025	1.206
0.903	0.138
0.9035	0.513
0.904	-0.386
0.9045	-0.648
0.905	0.325
0.9055	1.416
0.906	-0.117
0.9065	-0.523
0.907	-0.717
0.9075	-1.158
0.908	0.856
0.9085	1.085
0.909	0.503
0.9095	-0.017
0.91	-0.424
0.9105	-0.558
0.911	0.439
0.9115	0.188
0.912	-0.714
0.9125	0.272
0.913	0.21
0.9135	0.36
0.914	1.636
0.9145	-0.025
0.915	-0.946
0.9155	-0.497
0.916	-2.045
0.9165	0.44
0.917	1.423
0.9175	0.443
0.918	0.105
0.9185	-0.795
0.919	0.367
0.9195	-0.162
0.92	0.479
0.9205	0.225
0.921	-0.33
0.9215	0.663
0.922	-0.583
0.9225	-0.926
0.923	-0.167
0.9235	0.463
0.924	0.316
0.9245	0.311
0.925	0.52
0.9255	-0.333
0.926	-0.2
0.9265	0.473
0.927	-0.031
0.9275	-0.161
0.928	0.124
0.9285	0.273
0.929	-0.645
0.9295	-0.288
0.93	0.635
0.9305	0.501
0.931	0.808
0.9315	-0.464
0.932	0.445
0.9325	-0.989
0.933	-1.272
0.9335	1.576
0.934	-0.178
0.9345	0.399
0.935	0.481
0.9355	-0.497
0.936	-0.499
0.9365	-0.144
0.937	0.408
0.9375	-0.386
0.938	0.265
0.9385	0.539
0.939	-0.444
0.9395	0.213
0.94	1.278
0.9405	-0.797
0.941	-0.053
0.9415	0.319
0.942	-0.809
0.9425	0.387
0.943	-0.478
0.9435	-0.419
0.944	0.022
0.9445	0.179
0.945	0.203
0.9455	0.527
0.946	0.946
0.9465	0.041
0.947	-0.522
0.9475	0.107
0.948	-0.572
0.9485	0.287
0.949	0.708
0.9495	-0.678
0.95	0.505
0.9505	-1.119
0.951	0.415
0.9515	0.985
0.952	-0.928
0.9525	0.369
0.953	-0.069
0.9535	-0.075
0.954	0.608
0.9545	0.018
0.955	-0.356
0.9555	0.526
0.956	0.005
0.9565	-0.697
0.957	-0.443
0.9575	0.848
0.958	-0.501
0.9585	-0.311
0.959	0.856
0.9595	-0.652
0.96	0.217
0.9605	-0.093
0.961	-0.12
0.9615	0.91
0.962	-0.007
0.9625	0.439
0.963	1.279
0.9635	-1.016
0.964	-0.09
0.9645	-0.063
0.965	-0.982
0.9655	-0.1
0.966	0.197
0.9665	1.096
0.967	0.091
0.9675	0.307
0.968	-0.005
0.9685	-0.302
0.969	-0.465
0.9695	0.522
0.97	0.711
0.9705	-0.019
0.971	0.663
0.9715	-0.696
0.972	-0.756
0.9725	-0.591
0.973	0.477
0.9735	0.131
0.974	-0.769
0.9745	0.836
0.975	0.388
0.9755	-0.239
0.976	0.234
0.9765	0.337
0.977	-0.522
0.9775	-0.504
0.978	0.354
0.9785	-0.495
0.979	-0.22
0.9795	0.967
0.98	-0.785
0.9805	-0.718
0.981	0.412
0.9815	0.063
0.982	1.01
0.9825	0.077
0.983	-0.596
0.9835	-0.523
0.984	-0.04
0.9845	0.713
0.985	-0.391
0.9855	-0.155
0.986	0.793
0.9865	-0.238
0.987	-1.134
0.9875	1.025
0.988	0.47
0.9885	-0.962
0.989	0.384
0.9895	0.419
0.99	-0.629
0.9905	0.203
0.991	1.987
0.9915	-0.189
0.992	-1.886
0.9925	0.521
0.993	0.615
0.9935	-1.45
0.994	1.556
0.9945	0.501
0.995	-1.527
0.9955	0.665
0.996	0.74
0.9965	-0.271
0.997	-0.953
0.9975	2.028
0.998	-1.15
0.9985	-1.146
0.999	1.903
[truncated: 1,046,576+ more rows]

## Sheet: Sheet2
524.288	0.313
524.288	0.091
524.288	0.023
524.289	-0.365
524.289	-0.509
524.29	-0.019
524.29	0.17
524.291	0.19
524.292	-0.193
524.292	-0.257
524.293	0.129
524.293	-0.36
524.293	-0.782
524.294	-0.005
524.294	0.358
524.295	-1.093
524.295	-0.186
524.296	0.811
524.297	-0.509
524.297	0.333
524.298	0.208
524.298	-0.975
524.298	-0.473
524.299	1.104
524.299	0.925
524.3	-0.528
524.301	0.127
524.301	0.397
524.302	-0.189
524.302	-0.709
524.303	0.267
524.303	0.383
524.303	-0.264
524.304	0.151
524.304	0.106
524.305	0.443
524.306	0.296
524.306	0.623
524.307	-0.152
524.307	-1.086
524.308	0
524.308	0.263
524.308	-0.179
524.309	0.049
524.309	0.582
524.31	-0.019
524.311	-0.231
524.311	0.6
524.312	0.428
524.312	-0.837
524.312	-1.274
524.313	0.353
524.313	0.198
524.314	-0.048
524.314	0.9
524.315	-0.139
524.316	-0.568
524.316	-0.395
524.317	0.494
524.317	0.186
524.317	-0.364
524.318	0.173
524.318	-0.115
524.319	-0.016
524.319	0.065
524.32	0.539
524.321	-0.228
524.321	-0.771
524.322	-0.751
524.322	0.29
524.322	0.575
524.323	-0.393
524.323	0.023
524.324	-0.674
524.324	-0.282
524.325	0.427
524.326	0.41
524.326	-0.688
524.327	0.182
524.327	0.039
524.327	-0.82
524.328	1.202
524.328	0.162
524.329	-0.924
524.33	-1.227
524.33	0.918
524.331	0.113
524.331	-0.954
524.332	1.168
524.332	-0.093
524.332	0.027
524.333	0.22
524.333	1.201
524.334	-0.41
524.335	-0.872
524.335	0.371
524.336	-0.655
524.336	0.188
524.337	-0.036
524.337	1.197
524.337	-1.332
524.338	-1.265
524.338	1.53
524.339	0.448
524.34	0.248
524.34	-0.62
524.341	1.419
524.341	-0.574
524.341	-0.564
524.342	1.156
524.342	-0.979
524.343	0.315
524.343	-0.221
524.344	0.398
524.345	-0.183
524.345	0.323
524.346	0.898
524.346	-0.895
524.346	0.239
524.347	-0.514
524.347	0.629
524.348	0.021
524.348	-0.46
524.349	0.561
524.35	-0.64
524.35	0.228
524.351	0.129
524.351	-0.052
524.351	-0.655
524.352	-0.611
524.352	-0.148
524.353	0.02
524.354	0.399
524.354	0.237
524.355	0.331
524.355	-0.307
524.356	-0.242
524.356	-0.482
524.356	0.262
524.357	0.262
524.357	-0.719
524.358	-0.674
524.359	-0.512
524.359	0.323
524.36	0.269
524.36	0.877
524.361	0.116
524.361	-0.515
524.361	0.114
524.362	-0.303
524.362	0.268
524.363	-0.138
524.364	0.318
524.364	0.567
524.365	-0.37
524.365	0.274
524.365	0.49
524.366	-0.3
524.366	-0.951
524.367	0.311
524.367	0.258
524.368	-0.429
524.369	0.246
524.369	-0.043
524.37	0.216
524.37	-0.292
524.37	-0.085
524.371	0.273
524.371	-0.138
524.372	0.013
524.372	-0.483
524.373	0.245
524.374	-0.462
524.374	0.148
524.375	0.904
524.375	-1.106
524.375	-0.044
524.376	0.184
524.376	0.382
524.377	0.362
524.378	-0.325
524.378	-0.008
524.379	-0.858
524.379	0.211
524.38	0.263
524.38	0.394
524.38	0.216
524.381	-0.003
524.381	0.939
524.382	-0.809
524.383	-0.025
524.383	0.344
524.384	-1.273
524.384	-0.556
524.385	0.317
524.385	0.591
524.385	-0.213
524.386	-0.61
524.386	0.728
524.387	0.222
524.388	-0.448
524.388	0.84
524.389	-0.063
524.389	-0.606
524.389	0.07
524.39	0.57
524.39	0.16
524.391	-0.669
524.391	-0.147
524.392	-0.787
524.393	0.056
524.393	0.225
524.394	0.151
524.394	0.405
524.394	-0.594
524.395	0.47
524.395	0.065
524.396	-0.306
524.396	0.405
524.397	0.636
524.398	-1.1
524.398	-1.196
524.399	0.682
524.399	0.102
524.399	0.022
524.4	-0.481
524.4	-0.135
524.401	0.029
524.402	-0.017
524.402	0.183
524.403	0.013
524.403	0.092
524.404	-0.028
524.404	0.213
524.404	-1.058
524.405	-0.045
524.405	0.911
524.406	-0.78
524.407	-0.914
524.407	0.703
524.408	0.779
524.408	-0.543
524.409	0.203
524.409	-0.492
524.409	-0.718
524.41	0.521
524.41	0.8
524.411	0.653
524.412	-0.535
524.412	-0.356
524.413	0.2
524.413	-0.609
524.413	-0.116
524.414	1.327
524.414	-0.411
524.415	-1.182
524.415	0.742
524.416	0.496
524.417	-0.442
524.417	0.282
524.418	0.338
524.418	-0.458
524.418	0.006
524.419	0.248
524.419	0.233
524.42	-0.486
524.42	0.094
524.421	0.158
524.422	-0.231
524.422	0.71
524.423	-0.041
524.423	-0.404
524.423	-0.409
524.424	0.456
524.424	-0.009
524.425	0.02
524.426	0.493
524.426	-0.149
524.427	0.104
524.427	-0.541
524.428	0.27
524.428	-0.22
524.428	-0.472
524.429	-0.506
524.429	-0.86
524.43	0.737
524.431	0.733
524.431	0.56
524.432	-0.223
524.432	-0.98
524.433	-0.407
524.433	0.102
524.433	0.083
524.434	0.565
524.434	0.321
524.435	-1.102
524.436	-0.113
524.436	0.593
524.437	-0.064
524.437	0.262
524.438	-0.292
524.438	-1.178
524.438	0.004
524.439	0.886
524.439	-0.107
524.44	-0.327
524.441	0.041
524.441	-0.104
524.442	0.042
524.442	0.251
524.442	0.075
524.443	-0.156
524.443	-0.551
524.444	-0.63
524.444	0.068
524.445	-0.35
524.446	0.155
524.446	0.028
524.447	-1.486
524.447	0.649
524.447	0.957
524.448	-0.279
524.448	0.441
524.449	-0.074
524.449	-0.327
524.45	0.46
524.451	-0.091
524.451	-0.987
524.452	0.247
524.452	0.668
524.452	-0.028
524.453	-0.031
524.453	-0.446
524.454	-0.211
524.455	1.046
524.455	-0.136
524.456	-0.296
524.456	0.34
524.457	-0.737
524.457	1.142
524.457	0.679
524.458	-0.477
524.458	-0.174
524.459	-1.066
524.46	0.07
524.46	0.738
524.461	0.426
524.461	-0.014
524.462	-0.696
524.462	-0.66
524.462	-0.062
524.463	0.308
524.463	0.104
524.464	0.223
524.465	0.063
524.465	-0.269
524.466	0.544
524.466	0.203
524.466	-0.408
524.467	-0.096
524.467	-0.233
524.468	0.372
524.468	-0.597
524.469	-0.633
524.47	1.315
524.47	0.18
524.471	-0.696
524.471	-0.403
524.471	-0.546
524.472	0.6
524.472	0.607
524.473	-0.306
524.473	-0.325
524.474	-0.664
524.475	0.597
524.475	0.512
524.476	-0.718
524.476	0.821
524.476	-1.141
524.477	-1.117
524.477	1.246
524.478	-0.265
524.479	0.252
524.479	-0.241
524.48	-0.467
524.48	-0.088
524.481	-0.093
524.481	1.221
524.481	-0.065
524.482	-0.905
524.482	-0.353
524.483	0.055
524.484	-0.084
524.484	1.211
524.485	0.698
524.485	-1.854
524.486	-0.503
524.486	-0.198
524.486	-0.026
524.487	1.19
524.487	0.513
524.488	-0.725
524.489	-1.203
524.489	-0.543
524.49	0.581
524.49	0.902
524.49	-0.056
524.491	-0.019
524.491	-1.172
524.492	-0.707
524.492	1.61
524.493	0.693
524.494	-0.432
524.494	-0.767
524.495	-0.569
524.495	-0.427
524.495	1.333
524.496	1.045
524.496	-0.841
524.497	-0.095
524.497	-0.499
524.498	-0.02
524.499	0.745
524.499	1.049
524.5	-0.322
524.5	-1.366
524.5	0.154
524.501	0.863
524.501	1.09
524.502	0.048
524.503	-1.54
524.503	-1.562
524.504	0.295
524.504	0.988
524.505	0.22
524.505	-0.921
524.505	-0.253
524.506	0.022
524.506	-0.609
524.507	1.28
524.508	0.439
524.508	-0.86
524.509	-1.229
524.509	-0.236
524.51	0.596
524.51	0.545
524.51	1.448
524.511	-0.824
524.511	-1.819
524.512	-0.671
524.513	0.882
524.513	0.348
524.514	-0.271
524.514	0.913
524.514	-0.674
524.515	-0.754
524.515	0.771
524.516	0.632
524.516	0.049
524.517	0.307
524.518	-0.521
524.518	-0.836
524.519	0.832
524.519	0.767
524.519	-0.451
524.52	-0.437
524.52	-0.471
524.521	-0.514
524.521	1.238
524.522	0.436
524.523	-1.121
524.523	-0.089
524.524	-0.402
524.524	0.229
524.524	1.541
524.525	-0.193
524.525	-1.443
524.526	-0.648
524.527	0.36
524.527	0.316
524.528	0.689
524.528	0.604
524.529	-1.13
524.529	-1.187
524.529	0.01
524.53	1.632
524.53	0.298
524.531	-1.241
524.532	-0.434
524.532	-0.642
524.533	0.034
524.533	1.66
524.534	0.805
524.534	-2.072
524.534	-0.296
524.535	0.855
524.535	0.05
524.536	0.934
524.537	-0.61
524.537	-1.058
524.538	-0.397
524.538	0.179
524.538	0.336
524.539	0.602
524.539	0.193
524.54	-1.174
524.54	-0.093
524.541	0.39
524.542	1.13
524.542	-0.307
524.543	-1.591
524.543	0.548
524.543	0.115
524.544	0.78
524.544	0.171
524.545	-0.642
524.545	0.197
524.546	-0.409
524.547	0.259
524.547	-0.105
524.548	0.616
524.548	0.285
524.548	-1.36
524.549	-0.903
524.549	0.062
524.55	0.717
524.551	-0.17
524.551	0.066
524.552	-0.086
524.552	-0.173
524.553	0.59
524.553	0.172
524.553	-0.254
524.554	-0.239
524.554	0.111
524.555	-0.374
524.556	0.404
524.556	0.446
524.557	-0.148
524.557	0.803
524.558	-0.654
524.558	-0.802
524.558	0.878
524.559	0.16
524.559	-0.018
524.56	0.689
524.561	-0.396
524.561	-1.102
524.562	0.88
524.562	1.102
524.562	-0.898
524.563	-0.253
524.563	0.311
524.564	-0.641
524.564	-0.568
524.565	-0.1
524.566	0.76
524.566	0.252
524.567	-1.052
524.567	-0.058
524.567	0.426
524.568	0.14
524.568	0.265
524.569	-0.364
524.569	-0.896
524.57	0.246
524.571	0.607
524.571	-0.642
524.572	-0.246
524.572	-0.192
524.572	-0.52
524.573	0.116
524.573	0.398
524.574	-0.077
524.574	-0.648
524.575	-0.128
524.576	0.349
524.576	-0.175
524.577	0.617
524.577	0.531
524.577	-0.358
524.578	-0.454
524.578	-0.673
524.579	0.194
524.58	0.496
524.58	0.492
524.581	-0.151
524.581	-0.224
524.582	0.176
524.582	0.386
524.582	-0.353
524.583	-0.622
524.583	0.843
524.584	-0.273
524.585	0.163
524.585	0.683
524.586	-0.26
524.586	0.019
524.587	0.132
524.587	-0.012
524.587	-0.463
524.588	0.072
524.588	-0.264
524.589	0.318
524.59	-0.339
524.59	-0.105
524.591	1.61
524.591	-0.261
524.591	0.07
524.592	-0.284
524.592	-0.476
524.593	-0.12
524.593	-0.647
524.594	0.564
524.595	0.181
524.595	-0.04
524.596	0.653
524.596	-0.596
524.596	-1.137
524.597	0.75
524.597	0.237
524.598	-0.239
524.598	0.259
524.599	-0.123
524.6	-0.246
524.6	-0.332
524.601	-0.138
524.601	-0.35
524.601	-0.167
524.602	-0.623
524.602	-0.43
524.603	0.138
524.604	0.744
524.604	0.366
524.605	-0.418
524.605	0.301
524.606	-0.458
524.606	0.206
524.606	0.258
524.607	0.07
524.607	0.142
524.608	-0.66
524.609	0.328
524.609	-0.175
524.61	-0.222
524.61	0.434
524.611	0.441
524.611	-0.673
524.611	-0.231
524.612	1.15
524.612	-1.073
524.613	0.219
524.614	0.268
524.614	-1.027
524.615	1.196
524.615	-0.559
524.615	-0.112
524.616	0.511
524.616	-0.678
524.617	0.337
524.617	-0.253
524.618	0.566
524.619	0.365
524.619	0.044
524.62	-0.186
524.62	-0.791
524.62	0.462
524.621	-0.341
524.621	0.438
524.622	1.162
524.622	-0.829
524.623	-0.973
524.624	-0.231
524.624	-0.266
524.625	0.701
524.625	0.534
524.625	-0.684
524.626	0.186
524.626	0.387
524.627	0.037
524.628	-0.294
524.628	-0.202
524.629	-0.572
524.629	-0.373
524.63	0.067
524.63	-0.612
524.63	1.995
524.631	0.005
524.631	-1.903
524.632	0.747
524.633	-0.1
524.633	0.875
524.634	0.354
524.634	-1.283
524.635	-0.161
524.635	-0.078
524.635	0.063
524.636	0.63
524.636	0.453
524.637	-0.271
524.638	-0.325
524.638	-0.578
524.639	-0.052
524.639	1.169
524.639	0.213
524.64	-0.755
524.64	-0.858
524.641	-0.391
524.641	0.395
524.642	0.617
524.643	0.42
524.643	-1.009
524.644	-1.051
524.644	0.094
524.644	0.589
524.645	0.562
524.645	-0.632
524.646	-0.616
524.646	0.15
524.647	-0.037
524.648	0.856
524.648	0.21
524.649	-1.409
524.649	-0.368
524.649	-0.367
524.65	0.866
524.65	1.729
524.651	-0.788
524.652	-1.258
524.652	-0.349
524.653	0.252
524.653	0.604
524.654	0.658
524.654	-1.187
524.654	-0.463
524.655	0.83
524.655	-0.58
524.656	1.134
524.657	0.194
524.657	-0.286
524.658	0.581
524.658	-0.306
524.659	-0.155
524.659	-0.113
524.659	0.236
524.66	-0.711
524.66	0.157
524.661	0.236
524.662	-0.171
524.662	0.25
524.663	-0.353
524.663	0.316
524.663	0.491
524.664	0.302
524.664	-0.461
524.665	-0.316
524.665	0.003
524.666	0.243
524.667	0.412
524.667	-0.407
524.668	-0.24
524.668	0.151
524.668	-0.245
524.669	0.464
524.669	0.391
524.67	-1.065
524.67	0.04
524.671	-0.116
524.672	-0.15
524.672	0.413
524.673	-0.355
524.673	-0.462
524.673	-0.041
524.674	0.585
524.674	0.319
524.675	0.891
524.676	-0.333
524.676	-1.044
524.677	-0.204
524.677	-0.314
524.678	0.468
524.678	-0.301
524.678	-0.8
524.679	0.419
524.679	0.032
524.68	-0.842
524.681	0.333
524.681	0.109
524.682	-0.606
524.682	-0.125
524.683	-0.011
524.683	0.101
524.683	0.317
524.684	0.366
524.684	-0.839
524.685	-0.444
524.686	-0.337
524.686	0.209
524.687	0.367
524.687	-0.878
524.688	0.751
524.688	0.21
524.688	-0.394
524.689	0.558
524.689	0.528
524.69	-0.769
524.691	-0.331
524.691	1.138
524.692	-0.284
524.692	0.443
524.692	0.438
524.693	-0.131
524.693	-0.312
524.694	-0.6
524.694	0.52
524.695	0.381
524.696	-0.033
524.696	-0.055
524.697	0.556
524.697	-0.699
524.697	-0.266
524.698	0.976
524.698	-0.433
524.699	0.225
524.699	0.008
524.7	-0.951
524.701	0.47
524.701	1.121
524.702	0.041
524.702	0.186
524.702	-0.358
524.703	-1.021
524.703	0.589
524.704	-0.076
524.705	-0.344
524.705	0.259
524.706	-0.785
524.706	-0.057
524.707	0.319
524.707	0.235
524.707	-0.179
524.708	-0.425
524.708	0.372
524.709	0.067
524.71	0.228
524.71	-0.346
524.711	0.137
524.711	-0.269
524.712	-1.028
524.712	0.936
524.712	0.006
524.713	0.08
524.713	0.023
524.714	-1.095
524.715	-0.604
524.715	0.564
524.716	1.407
524.716	-0.838
524.716	-0.163
524.717	0.214
524.717	-0.579
524.718	0.131
524.718	0.042
524.719	0.611
524.72	-0.751
524.72	-0.381
524.721	0.212
524.721	-0.738
524.721	-0.288
524.722	0.338
524.722	-0.39
524.723	-1.173
524.723	1.096
524.724	0.56
524.725	-0.42
524.725	-0.011
524.726	-0.56
524.726	-0.144
524.726	-0.254
524.727	0.763
524.727	0.27
524.728	-0.494
524.729	-0.369
524.729	0.361
524.73	0.486
524.73	-0.396
524.731	1.32
524.731	-0.492
524.731	-0.973
524.732	1.087
524.732	0.519
524.733	0.456
524.734	-0.474
524.734	-0.189
524.735	-0.091
524.735	0.081
524.736	0.718
524.736	-0.568
524.736	-0.235
524.737	-0.236
524.737	-0.037
524.738	0.936
524.739	0.113
524.739	-0.173
524.74	-0.217
524.74	-0.693
524.74	-0.289
524.741	0.451
524.741	0.208
524.742	-0.126
524.742	-0.388
524.743	-0.652
524.744	-0.065
524.744	0.47
524.745	-0.07
524.745	-0.346
524.745	-0.117
524.746	-0.443
524.746	0.72
524.747	0.181
524.747	-0.789
524.748	0.156
524.749	-0.552
524.749	-0.113
524.75	0.22
524.75	0.195
524.75	-0.249
524.751	-0.375
524.751	0.028
524.752	-0.754
524.753	0.263
524.753	-0.02
524.754	0.053
524.754	0.073
524.755	-0.493
524.755	0.537
524.755	0.16
524.756	-0.212
524.756	-0.092
524.757	-0.171
524.758	-0.992
524.758	0.367
524.759	0.557
524.759	-0.145
524.76	0.376
524.76	-0.844
524.76	0.119
524.761	-0.342
524.761	0.365
524.762	0.463
524.763	-0.645
524.763	0.083
524.764	-0.24
524.764	0.977
524.764	-0.014
524.765	-0.079
524.765	-0.67
524.766	-0.378
524.766	0.822
524.767	-0.355
524.768	0.211
524.768	-0.207
524.769	-0.051
524.769	0.07
524.769	0.762
524.77	0.557
524.77	0.154
524.771	-0.426
524.771	-0.894
524.772	0.619
524.773	0.213
524.773	0.982
524.774	-0.242
524.774	-1.231
524.774	0.175
524.775	0.314
524.775	-0.184
524.776	-0.234
524.777	0.458
524.777	-0.654
524.778	0.117
524.778	0.841
524.779	0.371
524.779	-0.624
524.779	-0.681
524.78	0.095
524.78	-0.608
524.781	0.938
524.782	0.268
524.782	-0.358
524.783	-0.206
524.783	-0.751
524.784	0.073
524.784	0.303
524.784	0.492
524.785	-0.238
524.785	-0.295
524.786	-0.332
524.787	0.445
524.787	0.927
524.788	-0.317
524.788	-0.532
524.788	-0.282
524.789	-0.077
524.789	0.544
524.79	0.477
524.79	-0.453
524.791	-0.49
524.792	-1.127
524.792	-0.149
524.793	0.676
524.793	0.079
524.793	0.022
524.794	-0.473
524.794	0.315
524.795	0.118
524.795	0.147
524.796	0.269
524.797	-0.564
524.797	-0.265
524.798	-0.002
524.798	0.356
524.798	0.309
524.799	-0.157
524.799	-0.4
524.8	0.231
524.801	0.3
524.801	-0.341
524.802	0.161
524.802	0.294
524.803	-0.181
524.803	-0.587
524.803	0.052
524.804	0.375
524.804	0.371
524.805	0.462
524.806	-0.985
524.806	-0.624
524.807	0.367
524.807	-0.091
524.808	0.16
524.808	0.145
524.808	-0.564
524.809	-0.025
524.809	0.845
524.81	0.38
524.811	0.105
524.811	-0.321
524.812	-1.057
524.812	-0.407
524.812	0.871
524.813	0.447
524.813	-0.268
524.814	-0.237
524.814	-0.197
524.815	0.025
524.816	-0.416
524.816	0.473
524.817	0.333
524.817	-0.951
524.817	0.441
524.818	0.249
524.818	-0.587
524.819	0.364
524.819	0.38
524.82	-1.226
524.821	-0.879
524.821	0.986
524.822	-0.362
524.822	-0.355
524.822	0.325
524.823	-0.529
524.823	-0.259
524.824	0.9
524.824	0.306
524.825	-1.147
524.826	0.228
524.826	0.16
524.827	0.301
524.827	-0.378
524.827	-0.221
524.828	-0.019
524.828	-1.515
524.829	1.079
524.83	0.474
524.83	-0.155
524.831	0.296
524.831	0.383
524.832	0.314
524.832	-0.441
524.832	0.955
524.833	-0.388
524.833	-0.281
524.834	0
524.835	-0.042
524.835	0.351
524.836	-0.044
524.836	0.192
524.837	-1.07
524.837	-0.343
524.837	0.499
524.838	0.441
524.838	0.157
524.839	0.272
524.84	0.293
524.84	-0.477
524.841	-0.24
524.841	-0.237
524.841	-0.193
524.842	-0.248
524.842	-0.152
524.843	-0.045
524.843	0.323
524.844	0.489
524.845	0.193
524.845	-0.688
524.846	-0.578
524.846	0.488
524.846	-0.064
524.847	-0.1
524.847	-0.234
524.848	0.341
524.848	0.293
524.849	0.048
524.85	0.241
524.85	-0.501
524.851	0.264
524.851	-0.757
524.851	-0.381
524.852	0.062
524.852	0.331
524.853	0.826
524.854	-0.872
524.854	0.049
524.855	-0.271
524.855	0.554
524.856	0.103
524.856	-0.616
524.856	-0.208
524.857	-1.076
524.857	0.948
524.858	-0.111
524.859	0.385
524.859	0.021
524.86	-0.97
524.86	0.6
524.861	-0.399
524.861	0.2
524.861	-0.288
524.862	-0.233
524.862	0.242
524.863	-0.002
524.864	0.206
524.864	-0.004
524.865	0.644
524.865	-0.28
524.865	-0.585
524.866	0.442
524.866	0.446
524.867	0.086
524.867	-0.362
524.868	-0.143
524.869	0.473
524.869	-0.19
524.87	-0.032
524.87	0.078
524.87	0.034
524.871	0.362
524.871	-0.549
524.872	-0.307
524.872	0.188
524.873	0.918
524.874	-0.03
524.874	-0.411
524.875	0.5
524.875	-0.37
524.875	0.008
524.876	-0.401
524.876	-0.266
524.877	-0.067
524.878	-0.703
524.878	0.369
524.879	0.504
524.879	-0.426
524.88	-0.024
524.88	0.869
524.88	-0.541
524.881	-0.945
524.881	0.796
524.882	-0.361
524.883	-1.155
524.883	0.497
524.884	0.41
524.884	-0.251
524.885	-0.262
524.885	0.048
524.885	0.087
524.886	0.186
524.886	0.349
524.887	-0.289
524.888	-0.322
524.888	-0.156
524.889	-0.144
524.889	-0.195
524.889	0.175
524.89	0.7
524.89	-0.042
524.891	-1.033
524.891	-0.467
524.892	0.112
524.893	-0.209
524.893	0.054
524.894	1.006
524.894	0.109
524.894	-0.938
524.895	0.666
524.895	0.069
524.896	-0.489
524.896	-0.391
524.897	-0.34
524.898	0.402
524.898	-0.53
524.899	0.33
524.899	0.422
524.899	-0.781
524.9	-0.54
524.9	0.531
524.901	0.859
524.902	-0.168
524.902	0.101
524.903	0.646
524.903	-0.502
524.904	-0.747
524.904	1.006
524.904	0.776
524.905	-0.998
524.905	-0.94
524.906	0.925
524.907	0.506
524.907	-0.508
524.908	0.194
524.908	-0.166
524.909	-0.57
524.909	0.12
524.909	1.501
524.91	0.438
524.91	-0.251
524.911	-0.085
524.912	-0.6
524.912	-0.319
524.913	0.033
524.913	0.732
524.913	-0.598
524.914	-0.923
524.914	0.317
524.915	0.502
524.915	0.23
524.916	0.113
524.917	-0.076
524.917	0.36
524.918	-0.138
524.918	-1.047
524.918	0.263
524.919	-0.335
524.919	-0.088
524.92	0.027
524.92	0.449
524.921	0.002
524.922	-0.969
524.922	0.559
524.923	-0.423
524.923	0.67
524.923	0.319
524.924	0.473
524.924	0.623
524.925	-1.045
524.926	-0.431
524.926	-0.728
524.927	0.685
524.927	0.115
524.928	-0.31
524.928	-0.524
524.928	-0.495
524.929	0.429
524.929	-0.025
524.93	0.426
524.931	0.071
524.931	-0.256
524.932	-0.542
524.932	0.194
524.933	-0.044
524.933	0.41
524.933	-0.043
524.934	-0.973
524.934	-0.14
524.935	-0.618
524.936	0.619
524.936	0.049
524.937	-0.195
524.937	-0.609
524.938	-0.284
524.938	1.457
524.938	-0.765
524.939	0.047
524.939	0.919
524.94	-0.552
524.941	-0.081
524.941	0.211
524.942	-0.371
524.942	-0.242
524.942	-0.111
524.943	-0.954
524.943	0.473
524.944	0.732
524.944	-0.336
524.945	0.092
524.946	-0.235
524.946	0.649
524.947	0.72
524.947	0.306
524.947	0.282
524.948	-0.477
524.948	-0.238
524.949	-0.463
524.949	0.348
524.95	0.266
524.951	-0.371
524.951	0.675
524.952	0.008
524.952	-0.458
524.952	-0.126
524.953	0.195
524.953	0.563
524.954	-0.032
524.955	-0.09
524.955	0.147
524.956	-0.084
524.956	0.041
524.957	-0.623
524.957	-0.325
524.957	0.425
524.958	-0.618
524.958	-0.461
524.959	-0.11
524.96	-0.137
524.96	0.23
524.961	0.243
524.961	-0.081
524.962	-0.134
524.962	0.243
524.962	-0.756
524.963	-0.209
524.963	0.395
524.964	-0.279
524.965	0.94
524.965	-0.197
524.966	-1.435
524.966	0.352
524.966	0.519
524.967	-0.558
524.967	0.119
524.968	0.364
524.968	0.186
524.969	0.371
524.97	-0.841
524.97	-0.397
524.971	0.107
524.971	0.046
524.971	0.879
524.972	-0.064
524.972	-1.272
524.973	0.035
524.973	1.047
524.974	-0.655
524.975	0.183
524.975	0.88
524.976	-0.922
524.976	-0.229
524.976	0.775
524.977	0.567
524.977	-0.385
524.978	-0.003
524.979	0.315
524.979	-1.145
524.98	-0.267
524.98	1.031
524.981	-0.362
524.981	-0.946
524.981	0.886
524.982	0.213
524.982	0.309
524.983	0.905
524.984	-0.842
524.984	-0.111
524.985	-0.575
524.985	-0.748
524.986	0.79
524.986	1.02
524.986	-0.65
524.987	-1.362
524.987	0.582
524.988	-0.666
524.989	-0.18
524.989	1.865
524.99	-0.232
524.99	-1.211
524.99	-0.164
524.991	-0.038
524.991	-0.107
524.992	0.542
524.992	0.412
524.993	-0.629
524.994	-1.396
524.994	0.462
524.995	0.682
524.995	-1.58
524.995	0.406
524.996	1.225
524.996	-1.105
524.997	-0.153
524.997	1.784
524.998	-0.64
524.999	-1.45
524.999	0.593
525	0.489
525	0.533
525	0.467
525.001	-0.042
525.001	-1.749
525.002	-0.639
525.003	0.776
525.003	-0.409
525.004	1.114
525.004	0.182
525.005	-1.146
525.005	-0.259
525.005	0.254
525.006	0.6
525.006	0.637
525.007	-0.429
525.008	-1.465
525.008	-0.53
525.009	-0.121
525.009	1.576
525.01	0.01
525.01	-1.133
525.01	0.578
525.011	-0.954
525.011	0.322
525.012	-0.051
525.013	-0.641
525.013	1.04
525.014	0.574
525.014	-0.439
525.014	-0.502
525.015	0.582
525.015	-0.752
525.016	-0.347
525.016	0.33
525.017	-0.491
525.018	0.43
525.018	0.439
525.019	0.178
525.019	-0.063
525.019	0.351
525.02	0.542
525.02	0.029
525.021	-0.319
525.021	-0.328
525.022	-0.094
525.023	-0.299
525.023	0.6
525.024	0.564
525.024	0.111
525.024	-0.631
525.025	-1.117
525.025	0.327
525.026	0.001
525.027	0.465
525.027	0.719
525.028	-0.826
525.028	-1.114
525.029	0.165
525.029	1.257
525.029	-0.317
525.03	-0.28
525.03	-0.128
525.031	-1.144
525.032	0.476
525.032	1.038
525.033	-0.686
525.033	-1.378
525.034	0.707
525.034	0.471
525.034	-0.327
525.035	0.628
525.035	-0.389
525.036	-0.215
525.037	-0.916
525.037	-0.088
525.038	1.08
525.038	-0.256
525.038	-0.063
525.039	-0.474
525.039	-0.325
525.04	0.726
525.04	0.844
525.041	-1.176
525.042	-1.061
525.042	0.912
525.043	-0.49
525.043	0.124
525.043	1.202
525.044	-0.78
525.044	-0.218
525.045	0.32
525.045	-0.946
525.046	0.466
525.047	0.336
525.047	-1.057
525.048	-0.25
525.048	0.259
525.048	0.499
525.049	-0.049
525.049	-0.447
525.05	0.372
525.051	-0.257
525.051	-0.792
525.052	0.393
525.052	-0.048
525.053	0.022
525.053	1.235
525.053	0.246
525.054	-1.022
525.054	-0.275
525.055	0.852
525.056	-0.243
525.056	0.357
525.057	0.741
525.057	-1.04
525.058	-0.141
525.058	0.851
525.058	0.371
525.059	-0.272
525.059	0.153
525.06	-0.381
525.061	-0.511
525.061	0.701
525.062	-0.084
525.062	-0.011
525.062	0.108
525.063	-0.464
525.063	-0.709
525.064	0.218
525.064	1.098
525.065	-0.682
525.066	-0.418
525.066	0.561
525.067	-0.529
525.067	-0.148
525.067	0.058
525.068	-0.999
525.068	-0.424
525.069	1.396
525.069	0.289
525.07	-1.172
525.071	0.119
525.071	-0.492
525.072	-1.06
525.072	0.517
525.072	0.284
525.073	-0.273
525.073	0.124
525.074	-0.238
525.074	-0.563
525.075	-0.098
525.076	0.239
525.076	0.538
525.077	0.16
525.077	-0.648
525.077	0.235
525.078	-0.296
525.078	-0.472
525.079	0.488
525.08	0.134
525.08	0.258
525.081	0.348
525.081	-0.054
525.082	-1.166
525.082	-0.223
525.082	0.402
525.083	-0.053
525.083	0.942
525.084	0.227
525.085	-0.612
525.085	0.079
525.086	-0.046
525.086	-0.234
525.087	0.381
525.087	-0.289
525.087	0.339
525.088	0.193
525.088	-0.942
525.089	0.837
525.09	0.624
525.09	-0.476
525.091	0.357
525.091	0.694
525.091	-0.648
525.092	-1.119
525.092	-0.019
525.093	0.205
525.093	0.372
525.094	0.766
525.095	0.043
525.095	-1.149
525.096	-0.791
525.096	0.374
525.096	0.61
525.097	-0.284
525.097	-0.321
525.098	0.276
525.098	-0.455
525.099	-0.323
525.1	0.232
525.1	0.086
525.101	0.068
525.101	-0.943
525.101	-0.077
525.102	0.927
525.102	-0.117
525.103	-0.263
525.104	-0.867
525.104	-0.467
525.105	0.554
525.105	0.578
525.106	-0.595
525.106	-0.25
525.106	0.445
525.107	-0.884
525.107	-0.037
525.108	-0.047
525.109	0.245
525.109	0.062
525.11	-1.243
525.11	-0.633
525.111	0.6
525.111	0.557
525.111	-0.794
525.112	0.865
525.112	-0.441
525.113	-0.798
525.114	1.199
525.114	-0.954
525.115	0.063
525.115	0.652
525.115	-0.274
525.116	-0.048
525.116	-0.338
525.117	0.323
525.117	0.212
525.118	0.107
525.119	0.013
525.119	-0.227
525.12	-0.077
525.12	-0.002
525.12	0.797
525.121	0.193
525.121	-1.341
525.122	-0.044
525.122	0.409
525.123	-0.748
525.124	0.963
525.124	0.561
525.125	-0.555
525.125	0.668
525.125	-0.323
525.126	-0.102
525.126	0.794
525.127	-0.348
525.128	-0.719
525.128	-0.356
525.129	-0.275
525.129	0.804
525.13	1.005
525.13	-1.048
525.13	-0.81
525.131	-0.055
525.131	-0.024
525.132	0.672
525.133	0.199
525.133	-0.699
525.134	-0.931
525.134	0.034
525.135	0.342
525.135	0.875
525.135	0.756
525.136	-1.142
525.136	-0.95
525.137	-0.088
525.138	0.726
525.138	0.837
525.139	-0.161
525.139	-0.964
525.139	-0.973
525.14	-0.23
525.14	0.718
525.141	1.281
525.141	-0.24
525.142	-1.372
525.143	-0.668
525.143	0.789
525.144	1.138
525.144	-0.182
525.144	-1.702
525.145	-0.766
525.145	0.424
525.146	0.372
525.146	1.227
525.147	-0.563
525.148	-1.567
525.148	-0.794
525.149	0.07
525.149	1.462
525.149	1.24
525.15	-0.769
525.15	-1.766
525.151	0.395
525.152	0.306
525.152	0.402
525.153	0.458
525.153	-1.509
525.154	-0.29
525.154	0.371
525.154	0.249
525.155	1.075
525.155	0.126
525.156	-1.076
525.157	0.004
525.157	0.4
525.158	-0.011
525.158	0.463
525.159	-0.62
525.159	-0.65
525.159	0.737
525.16	0.272
525.16	-0.546
525.161	0.139
525.162	-0.393
525.162	-0.386
525.163	0.78
525.163	-0.451
525.163	0.239
525.164	0.796
525.164	-0.187
525.165	-0.251
525.165	-0.287
525.166	-0.044
525.167	0.015
525.167	0.277
525.168	-0.938
525.168	-0.569
525.168	0.03
525.169	0.076
525.169	0.778
525.17	-0.757
525.17	-0.552
525.171	0.629
525.172	0.202
525.172	-0.991
525.173	0.186
525.173	0.023
525.173	-0.454
525.174	1.095
525.174	-0.57
525.175	-0.309
525.176	-0.137
525.176	-0.603
525.177	-0.082
525.177	-0.118
525.178	0.399
525.178	0.706
525.178	-0.224
525.179	-0.963
525.179	0.739
525.18	-0.282
525.181	0.038
525.181	0.455
525.182	-0.849
525.182	-0.11
525.183	-0.41
525.183	0.397
525.183	-0.041
525.184	-0.014
525.184	-0.322
525.185	-1.086
525.186	0.289
525.186	0.034
525.187	0.338
525.187	0.418
525.188	-0.075
525.188	-0.189
525.188	0.075
525.189	0.312
525.189	0.139
525.19	0.373
525.191	-0.01
525.191	0.113
525.192	-0.3
525.192	-1.032
525.192	0.445
525.193	0.57
525.193	-0.523
525.194	0.497
525.194	-0.079
525.195	-0.312
525.196	0.654
525.196	-0.207
525.197	-0.34
525.197	-0.111
525.197	0.139
525.198	0.084
525.198	-0.174
525.199	0.23
525.199	0.179
525.2	-0.654
525.201	-0.042
525.201	0.594
525.202	-0.74
525.202	-0.687
525.202	0.044
525.203	-0.137
525.203	-0.049
525.204	0.819
525.205	0.126
525.205	-0.892
525.206	-0.444
525.206	-0.417
525.207	-0.115
525.207	0.509
525.207	0.409
525.208	-0.921
525.208	-0.154
525.209	0.365
525.21	-0.273
525.21	-0.197
525.211	-0.188
525.211	1.261
525.212	-0.281
525.212	-0.96
525.212	0.406
525.213	-0.228
525.213	-0.314
525.214	0.96
525.215	0.244
525.215	-1.411
525.216	1.254
525.216	0.504
525.216	-1.182
525.217	0.36
525.217	0.585
525.218	0.463
525.218	-0.705
525.219	-0.21
525.22	-0.196
525.22	-0.507
525.221	0.354
525.221	0.033
525.221	-0.009
525.222	-0.236
525.222	0.221
525.223	-0.073
525.223	-0.433
525.224	0.55
525.225	-0.352
525.225	-0.503
525.226	0.539
525.226	0.379
525.226	-0.233
525.227	-0.209
525.227	-0.077
525.228	-0.928
525.229	-0.062
525.229	0.74
525.23	-0.156
525.23	-0.453
525.231	0.089
525.231	0.768
525.231	-0.052
525.232	-0.247
525.232	0.107
525.233	-0.234
525.234	-0.245
525.234	0.116
525.235	-0.194
525.235	-0.23
525.236	0.811
525.236	-0.424
525.236	-0.586
525.237	0.05
525.237	0.089
525.238	0.227
525.239	-0.835
525.239	0.041
525.24	0.37
525.24	0.45
525.24	0.044
525.241	-0.566
525.241	-0.143
525.242	-0.487
525.242	0.387
525.243	-0.555
525.244	-0.55
525.244	0.849
525.245	-0.339
525.245	0.064
525.245	0.461
525.246	-0.74
525.246	-0.039
525.247	0.158
525.247	-0.435
525.248	-0.055
525.249	-0.061
525.249	0.299
525.25	0.066
525.25	0.257
525.25	-0.407
525.251	-0.575
525.251	0.943
525.252	-0.291
525.253	0.391
525.253	0.925
525.254	-0.943
525.254	-0.132
525.255	0.536
525.255	0.351
525.255	-0.146
525.256	-0.561
525.256	-0.372
525.257	0.15
525.258	0.916
525.258	-0.269
525.259	0.005
525.259	-0.369
525.26	-0.946
525.26	0.801
525.26	0.253
525.261	0.41
525.261	-0.619
525.262	-1.001
525.263	1.103
525.263	-0.013
525.264	-0.895
525.264	-0.242
525.264	-0.296
525.265	-0.306
525.265	0.587
525.266	0.582
525.266	-0.25
525.267	0.086
525.268	-0.191
525.268	-0.868
525.269	-0.052
525.269	1.137
525.269	0.129
525.27	-0.68
525.27	-0.345
525.271	-0.035
525.271	0.537
525.272	-0.5
525.273	0.014
525.273	-0.255
525.274	-0.159
525.274	1.058
525.274	-1.013
525.275	-0.079
525.275	0.805
525.276	0.071
525.277	-0.052
525.277	0.093
525.278	0.141
525.278	-1.036
525.279	-0.145
525.279	-0.229
525.279	0.27
525.28	0.579
525.28	-0.339
525.281	0.303
525.282	-0.702
525.282	-0.044
525.283	0.439
525.283	-0.889
525.284	0.331
525.284	1.038
525.284	-0.19
525.285	-0.342
525.285	0.407
525.286	-0.141
525.287	-0.581
525.287	0.006
[truncated: 967,425+ more rows]
